# Supplementary material for: Pharmacological rescue in patient iPSC and mouse models with a rare DISC1 mutation
Source: Nat Commun. 2021 Mar 3;12:1398. doi: 10.1038/s41467-021-21713-3 (PMC7930023; doi:10.1038/s41467-021-21713-3)
Supplement: Supplementary file 3 — Source Data [file 41467_2021_21713_MOESM3_ESM.xlsx]

## Sheet: Fig. 1a
	RNA-seq			qPCR
	C3	D2		C1	C3	D2	D3	D3R	C3M
PDE4A	0.704674	3.48814	1	1.04218	1	4.1253	5.23425	1.19008	5.82749
	1.34926	3.14887	2	0.944094	1	3.56855	4.47415	1.03965	3.3355
	0.946062	2.13447	3	1.05204	1	3.60873	4.52441	1.13767	4.33925
	C3	D2		C1	C3	D2	D3	D3R	C3M
PDE4C	0.284996	3.84421	1	1.24453	1	5.70736	4.93579	1.29286	4.61427
	0.878026	5.35987	2	1.08543	1	5.21971	5.59685	0.920793	4.04917
	1.83698	6.52906	3	1.00916	1	4.77718	5.11234	0.942915	4.7355
	C3	D2		C1	C3	D2	D3	D3R	C3M
PDE4DIP	0.785686	10.3637	1	0.940768	1	12.088	10.988	1.75951	10.9768
	1.17245	8.82957	2	1.03812	1	9.05069	9.79295	1.51565	8.91238
	1.04187	6.28284	3	0.955777	1	10.5563	10.1573	0.991236	8.77984

## Sheet: Fig. 1b
	C1											C3											D2											D3
	DMSO	Rolipram	NCGC00071192-01	NCGC00067819-01	NCGC00067541-01	NCGC00071837-01	NCGC00015985-01	NCGC00065586-01	NCGC00030627-01	NCGC00024862-02	NCGC00070528-01	DMSO	Rolipram	NCGC00071192-01	NCGC00067819-01	NCGC00067541-01	NCGC00071837-01	NCGC00015985-01	NCGC00065586-01	NCGC00030627-01	NCGC00024862-02	NCGC00070528-01	DMSO	Rolipram	NCGC00071192-01	NCGC00067819-01	NCGC00067541-01	NCGC00071837-01	NCGC00015985-01	NCGC00065586-01	NCGC00030627-01	NCGC00024862-02	NCGC00070528-01	DMSO	Rolipram	NCGC00071192-01	NCGC00067819-01	NCGC00067541-01	NCGC00071837-01	NCGC00015985-01	NCGC00065586-01	NCGC00030627-01	NCGC00024862-02	NCGC00070528-01
1	8.36537	9.98747	9.49429	9.0963	9.21831	8.96263	9.85044	9.1651	9.13658	9.52659	10.0255	8.75305	9.38309	8.88491	9.2333	8.95836	9.24226	9.3554	9.22792	9.11245	9.57984	8.97946	3.16655	8.44472	7.58074	9.59562	8.69089	8.12302	7.93479	9.55641	7.53906	8.77302	8.84482	2.72137	9.76692	8.56548	8.77097	9.77233	9.2566	9.27751	8.95639	8.14899	9.89581	8.86913
2	8.81918	9.69191	9.10685	9.35684	9.4382	9.21336	9.26269	9.89621	8.98929	9.25548	9.67134	9.14471	9.89586	9.21204	9.99467	9.806	8.80423	9.70073	9.38964	9.52456	9.12141	9.5085	3.46597	9.20144	8.70382	8.58743	9.35284	8.90097	8.60788	9.17157	7.36923	9.14962	9.04166	4.14248	8.76951	9.00271	9.22522	9.11909	8.88227	9.47599	8.86792	8.37767	9.27463	8.34586
3	9.34335	10.5326	9.95913	9.63106	9.93779	9.68818	9.93356	10.2727	9.49103	10.1584	9.44674	8.32285	9.71558	9.82753	8.4091	9.57703	9.53369	9.77753	9.73369	9.35444	9.08603	9.93096	3.96041	9.8653	8.64534	9.23616	9.32066	7.77194	8.42245	8.72671	7.86012	9.67264	8.73632	3.11587	9.3028	8.96437	9.31442	9.30982	9.65536	8.7468	9.25821	8.99421	9.57847	9.00616

## Sheet: Fig. 1d
	1	2	3	4
C1	5.06433	5.28908	5.17304	4.68665
C1+Roli	7.26393	6.51518	5.80615	6.09057
C3	5.13348	5.02782	4.53612	4.71147
C3+Roli	6.01181	7.45435	5.25275	7.25053
D2	2.0691	1.92656	2.35989	1.53475
D2+Roli	7.17775	5.07057	5.84316	6.21965
D3	2.04628	1.71728	2.02551	1.69616
D3+Roli	5.63228	6.54155	5.77606	5.80213

## Sheet: Fig. 1f
	DMSO			Rolipram
C3-1	12.4986	10.6791	10.7749	12.8908	12.0371	10.3935
C3-M	6.85587	7.61248	6.90263	9.58526	8.72201	10.4756
D3-2	6.28044	6.38872	5.83086	7.84023	9.78016	8.03873
D3-R	10.0866	9.96404	9.57351	12.2693	10.9974	10.62

## Sheet: Fig. 2b
C1	%	C1+roli	%	D3	%	D3+ roli	%	C3	%	C3+roli	%	D2	%	D2+roli	%
0.4	0.00103	0.2	0.000768049	1.8	0.0045	0.2	0.000855432	0.4	0.00176	0.2	0.0011	0.8	0.00198	0.4	0.00113
0.6	0.00206	0.4	0.00154	17	0.00901	0.2	0.00171	0.6	0.00351	0.6	0.00219	0.8	0.00397	0.6	0.00227
1.2	0.00309	0.8	0.0023	18.2	0.01351	0.6	0.00257	2	0.00527	2.2	0.00329	1	0.00595	2.2	0.0034
1.8	0.00412	0.8	0.00307	23	0.01802	1.4	0.00342	2	0.00703	4.4	0.00439	1	0.00794	5	0.00453
8	0.00515	0.8	0.00384	26.6	0.02252	2	0.00428	7.8	0.00879	5.2	0.00548	13.4	0.00992	7.8	0.00566
9	0.00618	1	0.00461	28.8	0.02703	2.4	0.00513	8	0.01054	5.6	0.00658	14.2	0.0119	8.2	0.0068
9.4	0.00721	1.2	0.00538	29	0.03153	5	0.00599	12.8	0.0123	5.8	0.00768	15.2	0.01389	10.4	0.00793
10	0.00824	1.4	0.00614	35.6	0.03604	6.4	0.00684	13.2	0.01406	6	0.00877	15.6	0.01587	10.6	0.00906
12.2	0.00927	1.6	0.00691	37.6	0.04054	6.8	0.0077	14	0.01582	7	0.00987	15.6	0.01786	11.8	0.01019
12.8	0.0103	1.8	0.00768	41.6	0.04505	7.4	0.00855	15	0.01757	7	0.01096	15.6	0.01984	12.2	0.01133
13	0.01133	2	0.00845	44.4	0.04955	7.4	0.00941	15.6	0.01933	7.8	0.01206	16.2	0.02183	12.2	0.01246
13.6	0.01236	2.2	0.00922	45.4	0.05405	8	0.01027	17.6	0.02109	8	0.01316	16.4	0.02381	12.8	0.01359
13.6	0.01339	2.4	0.00998	50.6	0.05856	8.4	0.01112	20.4	0.02285	8	0.01425	19.6	0.02579	12.8	0.01472
14.4	0.01442	2.4	0.01075	58.6	0.06306	9	0.01198	21	0.0246	8.6	0.01535	20	0.02778	13.6	0.01586
14.6	0.01545	3	0.01152	58.8	0.06757	9	0.01283	21.4	0.02636	9.2	0.01645	21.6	0.02976	15.6	0.01699
14.8	0.01648	3	0.01229	59.2	0.07207	9.6	0.01369	22.6	0.02812	9.4	0.01754	21.6	0.03175	16.8	0.01812
15	0.01751	8.4	0.01306	62.6	0.07658	9.6	0.01454	22.8	0.02988	9.6	0.01864	25.6	0.03373	17.2	0.01925
15.4	0.01854	8.6	0.01382	63.4	0.08108	9.6	0.0154	23.8	0.03163	9.8	0.01974	25.8	0.03571	18	0.02039
15.8	0.01957	9.6	0.01459	69.4	0.08559	10	0.01625	23.8	0.03339	9.8	0.02083	26.8	0.0377	18.2	0.02152
18.4	0.0206	10.6	0.01536	73.4	0.09009	10	0.01711	26.2	0.03515	11.2	0.02193	28.8	0.03968	18.6	0.02265
19	0.02163	12.2	0.01613	73.4	0.09459	10	0.01796	26.4	0.03691	11.6	0.02303	31.6	0.04167	18.8	0.02378
19.6	0.02266	12.8	0.0169	78	0.0991	10.2	0.01882	27.4	0.03866	11.6	0.02412	31.8	0.04365	19.2	0.02492
20.2	0.02369	12.8	0.01767	86.6	0.1036	10.2	0.01967	28	0.04042	12.6	0.02522	32.2	0.04563	20.6	0.02605
20.4	0.02472	13	0.01843	95	0.10811	10.2	0.02053	28	0.04218	13	0.02632	32.6	0.04762	20.6	0.02718
21.6	0.02575	13.8	0.0192	95	0.11261	10.2	0.02139	28.2	0.04394	13	0.02741	33.4	0.0496	21.4	0.02831
21.6	0.02678	14.2	0.01997	98.6	0.11712	10.6	0.02224	28.6	0.04569	13	0.02851	33.6	0.05159	21.6	0.02945
22.4	0.02781	14.2	0.02074	105.4	0.12162	10.8	0.0231	29	0.04745	13.8	0.02961	35.6	0.05357	21.8	0.03058
22.8	0.02884	14.2	0.02151	110	0.12613	10.8	0.02395	29.6	0.04921	13.8	0.0307	42.4	0.05556	22.2	0.03171
23	0.02987	14.6	0.02227	111.4	0.13063	11	0.02481	29.6	0.05097	13.8	0.0318	43.2	0.05754	23.2	0.03284
23	0.0309	15	0.02304	121.2	0.13514	11	0.02566	31.4	0.05272	14	0.03289	46.6	0.05952	23.4	0.03398
23.6	0.03193	15	0.02381	121.8	0.13964	11.2	0.02652	31.4	0.05448	14	0.03399	47.8	0.06151	24.6	0.03511
23.6	0.03296	15.4	0.02458	125.6	0.14414	11.2	0.02737	31.6	0.05624	14.4	0.03509	48.2	0.06349	24.8	0.03624
24.2	0.03399	16	0.02535	129.2	0.14865	11.6	0.02823	31.6	0.058	14.6	0.03618	51	0.06548	25.4	0.03737
24.8	0.03502	16.8	0.02611	132.2	0.15315	11.6	0.02908	31.8	0.05975	15	0.03728	51.6	0.06746	25.6	0.03851
25.4	0.03605	17.4	0.02688	138	0.15766	11.8	0.02994	32.6	0.06151	15	0.03838	55	0.06944	26	0.03964
25.4	0.03708	18	0.02765	138.6	0.16216	11.8	0.0308	32.8	0.06327	15.2	0.03947	58.4	0.07143	26.2	0.04077
26	0.03811	18	0.02842	146	0.16667	12	0.03165	33.6	0.06503	15.4	0.04057	61.6	0.07341	26.2	0.0419
26.6	0.03913	18.4	0.02919	152	0.17117	12	0.03251	33.8	0.06678	15.6	0.04167	64.4	0.0754	28.8	0.04304
28.4	0.04016	18.6	0.02995	157.2	0.17568	12.4	0.03336	35.4	0.06854	16.2	0.04276	66.6	0.07738	29	0.04417
28.6	0.04119	18.6	0.03072	161.6	0.18018	12.4	0.03422	41	0.0703	16.6	0.04386	67.4	0.07937	29.2	0.0453
28.8	0.04222	18.8	0.03149	173.4	0.18468	12.4	0.03507	42.4	0.07206	16.8	0.04496	70	0.08135	29.2	0.04643
29	0.04325	18.8	0.03226	173.8	0.18919	12.4	0.03593	42.6	0.07381	16.8	0.04605	70.6	0.08333	29.2	0.04757
29.4	0.04428	19	0.03303	176	0.19369	12.4	0.03678	45.2	0.07557	17	0.04715	74.4	0.08532	29.6	0.0487
29.8	0.04531	19.4	0.03379	182	0.1982	13	0.03764	45.8	0.07733	17	0.04825	77.2	0.0873	31.2	0.04983
31	0.04634	20	0.03456	182.8	0.2027	13.4	0.03849	50	0.07909	17.2	0.04934	79.4	0.08929	31.2	0.05096
31.2	0.04737	20.2	0.03533	186	0.20721	13.4	0.03935	50.4	0.08084	17.2	0.05044	81	0.09127	31.6	0.0521
31.8	0.0484	20.4	0.0361	195	0.21171	13.4	0.04021	50.6	0.0826	17.8	0.05154	81.2	0.09325	32.8	0.05323
34.8	0.04943	21	0.03687	199	0.21622	13.4	0.04106	50.6	0.08436	18	0.05263	82.4	0.09524	33	0.05436
35.2	0.05046	21.2	0.03763	206.8	0.22072	13.4	0.04192	51.2	0.08612	18	0.05373	82.8	0.09722	33	0.05549
35.2	0.05149	21.8	0.0384	208.2	0.22523	13.6	0.04277	51.4	0.08787	18.2	0.05482	83	0.09921	33.2	0.05663
36	0.05252	22.6	0.03917	211.8	0.22973	13.8	0.04363	51.6	0.08963	18.8	0.05592	84.4	0.10119	33.4	0.05776
36.8	0.05355	22.8	0.03994	220.4	0.23423	14.2	0.04448	52.2	0.09139	19.2	0.05702	86.2	0.10317	33.4	0.05889
37	0.05458	22.8	0.04071	220.4	0.23874	14.2	0.04534	52.8	0.09315	19.2	0.05811	87.4	0.10516	33.8	0.06002
37.2	0.05561	22.8	0.04147	222.2	0.24324	14.4	0.04619	53.2	0.0949	20	0.05921	87.4	0.10714	34.6	0.06116
37.4	0.05664	23.2	0.04224	230.2	0.24775	14.4	0.04705	53.8	0.09666	20.4	0.06031	91.2	0.10913	34.6	0.06229
38.6	0.05767	23.2	0.04301	239.8	0.25225	14.6	0.0479	54.2	0.09842	21	0.0614	93	0.11111	35	0.06342
38.8	0.0587	24.2	0.04378	243	0.25676	14.6	0.04876	55	0.10018	21.2	0.0625	94.4	0.1131	35.6	0.06455
40.8	0.05973	24.2	0.04455	247.2	0.26126	14.8	0.04962	58.2	0.10193	21.4	0.0636	94.6	0.11508	36.4	0.06569
41.2	0.06076	24.4	0.04531	255.2	0.26577	14.8	0.05047	59.2	0.10369	21.4	0.06469	109.4	0.11706	36.8	0.06682
41.4	0.06179	24.8	0.04608	262.4	0.27027	15	0.05133	60.4	0.10545	22.4	0.06579	111.4	0.11905	37	0.06795
41.8	0.06282	25	0.04685	263	0.27477	15	0.05218	60.8	0.10721	22.8	0.06689	114.4	0.12103	38	0.06908
42.2	0.06385	25.6	0.04762	265.8	0.27928	15.2	0.05304	61.6	0.10896	23.2	0.06798	119	0.12302	38.4	0.07022
43.4	0.06488	25.6	0.04839	273.4	0.28378	15.6	0.05389	64	0.11072	23.2	0.06908	120.8	0.125	38.8	0.07135
44.2	0.06591	25.6	0.04916	295.6	0.28829	15.6	0.05475	64.6	0.11248	23.4	0.07018	122.4	0.12698	40	0.07248
44.4	0.06694	25.8	0.04992	327	0.29279	15.6	0.0556	65	0.11424	23.4	0.07127	124.4	0.12897	40.4	0.07361
44.6	0.06797	26	0.05069	330	0.2973	15.8	0.05646	65	0.11599	23.4	0.07237	128.2	0.13095	41	0.07475
44.8	0.069	26.6	0.05146	370.6	0.3018	15.8	0.05731	66.4	0.11775	23.6	0.07346	129.8	0.13294	41	0.07588
45	0.07003	27.4	0.05223	386.8	0.30631	16.2	0.05817	66.4	0.11951	24	0.07456	139.4	0.13492	42	0.07701
45.2	0.07106	27.4	0.053	397.8	0.31081	16.4	0.05902	67	0.12127	24.2	0.07566	143.2	0.1369	42.6	0.07814
45.4	0.07209	27.8	0.05376	401.6	0.31532	16.4	0.05988	67.2	0.12302	24.4	0.07675	144.6	0.13889	43.2	0.07928
45.4	0.07312	27.8	0.05453	451	0.31982	16.4	0.06074	68	0.12478	24.4	0.07785	146	0.14087	43.4	0.08041
47.6	0.07415	27.8	0.0553	481.4	0.32432	16.6	0.06159	70.2	0.12654	24.6	0.07895	146.8	0.14286	43.8	0.08154
48	0.07518	28	0.05607	485.8	0.32883	16.8	0.06245	71.2	0.1283	24.8	0.08004	159.2	0.14484	44.2	0.08267
48	0.07621	28.2	0.05684	494.2	0.33333	17	0.0633	71.2	0.13005	25	0.08114	167.6	0.14683	44.6	0.08381
48.8	0.07724	28.4	0.0576	532.2	0.33784	17.2	0.06416	71.6	0.13181	25	0.08224	171.2	0.14881	46.2	0.08494
48.8	0.07827	28.8	0.05837	550	0.34234	17.2	0.06501	72.8	0.13357	25	0.08333	173.8	0.15079	46.6	0.08607
49	0.0793	29.2	0.05914	556.6	0.34685	17.2	0.06587	76.6	0.13533	25.2	0.08443	173.8	0.15278	46.8	0.0872
49.4	0.08033	29.4	0.05991	563	0.35135	17.2	0.06672	78	0.13708	26.4	0.08553	176.2	0.15476	46.8	0.08834
49.4	0.08136	29.6	0.06068	575.4	0.35586	17.2	0.06758	82.6	0.13884	26.6	0.08662	179.6	0.15675	47.6	0.08947
50.2	0.08239	29.8	0.06144	604.8	0.36036	17.4	0.06843	83.6	0.1406	27.2	0.08772	183.4	0.15873	47.8	0.0906
50.6	0.08342	30.2	0.06221	618.4	0.36486	17.4	0.06929	87.2	0.14236	27.6	0.08882	185.8	0.16071	48.6	0.09173
51.2	0.08445	30.6	0.06298	627.8	0.36937	17.8	0.07015	88.4	0.14411	27.6	0.08991	193	0.1627	48.8	0.09287
51.6	0.08548	31.2	0.06375	636	0.37387	18	0.071	88.6	0.14587	27.8	0.09101	196.8	0.16468	49.6	0.094
51.8	0.08651	31.2	0.06452	665.6	0.37838	18.4	0.07186	88.8	0.14763	28.4	0.09211	198.2	0.16667	49.8	0.09513
52	0.08754	31.6	0.06528	709.4	0.38288	18.6	0.07271	90	0.14938	29.2	0.0932	199	0.16865	50	0.09626
53	0.08857	32	0.06605	767.6	0.38739	18.8	0.07357	93.8	0.15114	29.6	0.0943	205.2	0.17063	52.4	0.0974
54.2	0.0896	32	0.06682	780	0.39189	19	0.07442	95.8	0.1529	29.6	0.09539	207.2	0.17262	52.4	0.09853
54.8	0.09063	32.2	0.06759	786.6	0.3964	19	0.07528	96.2	0.15466	29.8	0.09649	221	0.1746	53	0.09966
55	0.09166	32.2	0.06836	793.4	0.4009	19.2	0.07613	99.2	0.15641	29.8	0.09759	224.2	0.17659	53.4	0.10079
55.4	0.09269	32.4	0.06912	860	0.40541	19.2	0.07699	100.4	0.15817	30	0.09868	234	0.17857	53.8	0.10193
56	0.09372	32.6	0.06989	883.4	0.40991	19.4	0.07784	101.8	0.15993	30.2	0.09978	236.4	0.18056	55	0.10306
56.6	0.09475	33	0.07066	907.8	0.41441	19.4	0.0787	103.6	0.16169	30.4	0.10088	238.4	0.18254	55	0.10419
56.8	0.09578	33	0.07143	938.8	0.41892	19.6	0.07956	105.2	0.16344	30.8	0.10197	240.8	0.18452	56.8	0.10532
56.8	0.09681	33.2	0.0722	970.4	0.42342	19.8	0.08041	107.2	0.1652	31.2	0.10307	249.6	0.18651	57.8	0.10646
58.4	0.09784	33.8	0.07296	1035.8	0.42793	19.8	0.08127	107.4	0.16696	31.8	0.10417	255.8	0.18849	57.8	0.10759
58.6	0.09887	34.8	0.07373	1041.4	0.43243	20	0.08212	113.2	0.16872	32.4	0.10526	259.2	0.19048	58	0.10872
59.4	0.0999	35.2	0.0745	1046.6	0.43694	20	0.08298	116.2	0.17047	32.6	0.10636	260.8	0.19246	58.2	0.10985
60	0.10093	35.6	0.07527	1067.6	0.44144	20	0.08383	117	0.17223	32.8	0.10746	268.4	0.19444	58.4	0.11099
60.2	0.10196	35.6	0.07604	1133.4	0.44595	20	0.08469	119.2	0.17399	33.2	0.10855	269	0.19643	58.6	0.11212
60.4	0.10299	35.6	0.0768	1173.8	0.45045	20.2	0.08554	121.6	0.17575	33.2	0.10965	278.8	0.19841	58.8	0.11325
61.4	0.10402	35.8	0.07757	1179.4	0.45495	20.2	0.0864	122	0.1775	33.4	0.11075	279.8	0.2004	59.2	0.11438
62.2	0.10505	36	0.07834	1284	0.45946	20.4	0.08725	123.6	0.17926	33.4	0.11184	281	0.20238	59.6	0.11552
62.6	0.10608	36.4	0.07911	1293	0.46396	20.4	0.08811	125.4	0.18102	33.6	0.11294	283.2	0.20437	60.2	0.11665
63	0.10711	36.8	0.07988	1298	0.46847	20.6	0.08896	126.6	0.18278	34	0.11404	298.6	0.20635	60.8	0.11778
63.8	0.10814	36.8	0.08065	1305	0.47297	20.6	0.08982	129.2	0.18453	34	0.11513	299	0.20833	61.8	0.11891
64.6	0.10917	37	0.08141	1357.2	0.47748	20.6	0.09068	129.4	0.18629	34.2	0.11623	305	0.21032	61.8	0.12005
65	0.1102	37	0.08218	1413	0.48198	20.8	0.09153	129.6	0.18805	34.2	0.11732	310	0.2123	63.8	0.12118
65.2	0.11123	37	0.08295	1414.8	0.48649	20.8	0.09239	130	0.18981	34.2	0.11842	320.8	0.21429	66	0.12231
65.2	0.11226	37.4	0.08372	1429.2	0.49099	21	0.09324	131.4	0.19156	34.4	0.11952	324.6	0.21627	67	0.12344
65.8	0.11329	37.6	0.08449	1432.2	0.4955	21.2	0.0941	133.8	0.19332	34.6	0.12061	324.8	0.21825	68.4	0.12458
66.4	0.11432	38	0.08525	1481.2	0.5	21.2	0.09495	134.4	0.19508	34.8	0.12171	327.4	0.22024	68.6	0.12571
66.6	0.11535	38.2	0.08602	1504.6	0.5045	21.4	0.09581	134.4	0.19684	35.2	0.12281	333.2	0.22222	68.8	0.12684
67	0.11637	39	0.08679	1530.4	0.50901	21.6	0.09666	134.8	0.19859	35.4	0.1239	337.6	0.22421	69	0.12797
68	0.1174	39.2	0.08756	1534.4	0.51351	21.6	0.09752	134.8	0.20035	35.6	0.125	352.2	0.22619	69.4	0.12911
68.8	0.11843	39.4	0.08833	1538	0.51802	21.6	0.09837	137.6	0.20211	35.8	0.1261	353.2	0.22817	70.4	0.13024
71	0.11946	39.8	0.08909	1556.4	0.52252	21.6	0.09923	141.8	0.20387	36	0.12719	358	0.23016	70.6	0.13137
71.4	0.12049	40.6	0.08986	1605.6	0.52703	21.6	0.10009	144.2	0.20562	36.2	0.12829	365.2	0.23214	71.4	0.1325
71.4	0.12152	40.6	0.09063	1721.4	0.53153	21.6	0.10094	147.2	0.20738	36.4	0.12939	371	0.23413	73.4	0.13364
71.8	0.12255	40.6	0.0914	1856	0.53604	21.8	0.1018	148.6	0.20914	36.8	0.13048	378.2	0.23611	73.6	0.13477
72.4	0.12358	40.8	0.09217	1881.8	0.54054	21.8	0.10265	148.8	0.2109	37.8	0.13158	379.8	0.2381	74.8	0.1359
73	0.12461	40.8	0.09293	1972.8	0.54505	21.8	0.10351	148.8	0.21265	38.2	0.13268	386.4	0.24008	75	0.13703
73	0.12564	41	0.0937	1993.6	0.54955	22	0.10436	150.4	0.21441	38.2	0.13377	390.6	0.24206	75.4	0.13817
75	0.12667	41.2	0.09447	2004	0.55405	22.2	0.10522	152.4	0.21617	38.6	0.13487	391.4	0.24405	75.8	0.1393
75.4	0.1277	41.4	0.09524	2010.8	0.55856	22.4	0.10607	153	0.21793	39	0.13596	393	0.24603	77.4	0.14043
77.2	0.12873	41.6	0.09601	2040.6	0.56306	22.4	0.10693	155	0.21968	39.4	0.13706	398.4	0.24802	79	0.14156
78	0.12976	41.8	0.09677	2118.8	0.56757	22.6	0.10778	155.8	0.22144	39.6	0.13816	404	0.25	79.2	0.1427
78.4	0.13079	41.8	0.09754	2213.8	0.57207	22.8	0.10864	157.2	0.2232	39.8	0.13925	411.2	0.25198	79.4	0.14383
79	0.13182	42	0.09831	2240	0.57658	23.2	0.1095	159.6	0.22496	39.8	0.14035	415.2	0.25397	79.6	0.14496
79.4	0.13285	42.2	0.09908	2513	0.58108	23.2	0.11035	160.4	0.22671	40	0.14145	420.4	0.25595	81.2	0.14609
80.2	0.13388	42.2	0.09985	2752.4	0.58559	23.6	0.11121	161.8	0.22847	40	0.14254	421.8	0.25794	81.4	0.14723
81	0.13491	42.2	0.10061	3024.6	0.59009	23.8	0.11206	162.2	0.23023	40.6	0.14364	426.8	0.25992	81.8	0.14836
83.6	0.13594	43.4	0.10138	3029.2	0.59459	24.2	0.11292	164.4	0.23199	40.6	0.14474	450	0.2619	82	0.14949
84.8	0.13697	43.8	0.10215	3078.6	0.5991	24.2	0.11377	165.6	0.23374	41	0.14583	450.8	0.26389	83.2	0.15062
85.2	0.138	44.2	0.10292	3199.6	0.6036	24.8	0.11463	170.6	0.2355	42	0.14693	451.4	0.26587	84.4	0.15176
86.4	0.13903	44.2	0.10369	3259	0.60811	24.8	0.11548	173.4	0.23726	42.2	0.14803	453.4	0.26786	85	0.15289
86.8	0.14006	45.4	0.10445	3273	0.61261	24.8	0.11634	175.2	0.23902	42.6	0.14912	456.6	0.26984	85	0.15402
87	0.14109	45.6	0.10522	3286.6	0.61712	24.8	0.11719	175.6	0.24077	42.8	0.15022	462.8	0.27183	85.4	0.15515
89	0.14212	46	0.10599	3398	0.62162	25.2	0.11805	179.8	0.24253	44.2	0.15132	479	0.27381	85.6	0.15629
89.2	0.14315	46.4	0.10676	3418.2	0.62613	25.2	0.11891	183.8	0.24429	44.8	0.15241	487	0.27579	87.6	0.15742
89.4	0.14418	46.6	0.10753	3536.4	0.63063	25.4	0.11976	187	0.24605	45.4	0.15351	492.4	0.27778	88.2	0.15855
89.6	0.14521	47.4	0.10829	3617.2	0.63514	25.4	0.12062	189.8	0.2478	46	0.15461	497.6	0.27976	89.6	0.15968
90.8	0.14624	48.4	0.10906	3682.2	0.63964	25.4	0.12147	193.8	0.24956	46	0.1557	500	0.28175	90.4	0.16082
91.6	0.14727	48.4	0.10983	3732.2	0.64414	25.8	0.12233	195	0.25132	47	0.1568	501.8	0.28373	90.6	0.16195
91.8	0.1483	49	0.1106	3824.6	0.64865	26	0.12318	195.8	0.25308	47.6	0.15789	511.2	0.28571	92	0.16308
92.4	0.14933	49.2	0.11137	3912	0.65315	26	0.12404	197.4	0.25483	47.6	0.15899	511.4	0.2877	92.2	0.16421
93	0.15036	49.2	0.11214	4133.8	0.65766	26.2	0.12489	197.4	0.25659	47.6	0.16009	514.4	0.28968	92.4	0.16535
93.6	0.15139	49.4	0.1129	4137.2	0.66216	26.4	0.12575	201.6	0.25835	47.6	0.16118	537.4	0.29167	92.6	0.16648
94.2	0.15242	49.6	0.11367	4169.2	0.66667	26.6	0.1266	203.4	0.26011	48	0.16228	538	0.29365	93.4	0.16761
94.6	0.15345	49.8	0.11444	4197	0.67117	27.4	0.12746	203.4	0.26186	48.2	0.16338	542.8	0.29563	93.8	0.16874
94.6	0.15448	50.2	0.11521	4237.6	0.67568	27.6	0.12831	203.4	0.26362	48.8	0.16447	544	0.29762	94	0.16988
95.8	0.15551	50.6	0.11598	4432.4	0.68018	27.6	0.12917	204.2	0.26538	49	0.16557	547.4	0.2996	94.2	0.17101
96.2	0.15654	50.8	0.11674	4491.2	0.68468	27.6	0.13003	214.2	0.26714	49	0.16667	564.8	0.30159	95.2	0.17214
96.4	0.15757	51	0.11751	4804	0.68919	27.6	0.13088	217	0.26889	49.2	0.16776	571	0.30357	98.8	0.17327
96.8	0.1586	52.6	0.11828	4838	0.69369	27.6	0.13174	218.2	0.27065	49.8	0.16886	575.2	0.30556	99	0.17441
98	0.15963	52.6	0.11905	5313.2	0.6982	27.8	0.13259	218.8	0.27241	50.8	0.16996	586.2	0.30754	100	0.17554
98	0.16066	52.8	0.11982	5358.6	0.7027	28	0.13345	220	0.27417	51	0.17105	603.4	0.30952	100.4	0.17667
98.2	0.16169	52.8	0.12058	5387.4	0.70721	28.4	0.1343	221.2	0.27592	51.2	0.17215	606.8	0.31151	101	0.1778
98.8	0.16272	53	0.12135	5571.6	0.71171	28.6	0.13516	222.2	0.27768	51.2	0.17325	630.8	0.31349	102.8	0.17894
99.2	0.16375	53	0.12212	5629.8	0.71622	28.8	0.13601	226.2	0.27944	51.4	0.17434	644.4	0.31548	103	0.18007
100	0.16478	54.4	0.12289	5987.6	0.72072	29	0.13687	230.4	0.2812	51.6	0.17544	674.2	0.31746	104.2	0.1812
100.4	0.16581	54.4	0.12366	6139.6	0.72523	29	0.13772	230.8	0.28295	51.6	0.17654	676.8	0.31944	104.6	0.18233
101	0.16684	55.4	0.12442	6539.2	0.72973	29	0.13858	232.8	0.28471	52.4	0.17763	680.6	0.32143	105.6	0.18347
101.6	0.16787	55.4	0.12519	6653.2	0.73423	29.2	0.13944	237.2	0.28647	52.4	0.17873	682.2	0.32341	106.8	0.1846
102.2	0.1689	55.8	0.12596	6653.6	0.73874	29.6	0.14029	242.6	0.28822	52.8	0.17982	699	0.3254	107	0.18573
102.6	0.16993	56.2	0.12673	7013.2	0.74324	29.6	0.14115	245.8	0.28998	53.2	0.18092	701.6	0.32738	109.2	0.18686
103.4	0.17096	56.6	0.1275	7057	0.74775	29.8	0.142	247.2	0.29174	53.4	0.18202	712.4	0.32937	110.4	0.188
103.8	0.17199	58	0.12826	7081.4	0.75225	29.8	0.14286	248.6	0.2935	54	0.18311	722.6	0.33135	110.6	0.18913
103.8	0.17302	58	0.12903	7173.2	0.75676	30	0.14371	250	0.29525	54.2	0.18421	725.6	0.33333	112	0.19026
104.6	0.17405	58.6	0.1298	7270.4	0.76126	30.2	0.14457	250	0.29701	54.4	0.18531	728.4	0.33532	112.4	0.19139
104.8	0.17508	59.6	0.13057	7387.4	0.76577	30.2	0.14542	251.4	0.29877	55.2	0.1864	729.2	0.3373	114	0.19253
105.2	0.17611	59.8	0.13134	7575	0.77027	30.4	0.14628	254.8	0.30053	55.8	0.1875	739	0.33929	114.2	0.19366
105.6	0.17714	60.2	0.1321	7831.6	0.77477	30.4	0.14713	257.4	0.30228	56	0.1886	740	0.34127	114.6	0.19479
106	0.17817	60.2	0.13287	8062.4	0.77928	30.6	0.14799	266	0.30404	56.6	0.18969	754.4	0.34325	115.6	0.19592
106	0.1792	60.4	0.13364	8593.2	0.78378	30.6	0.14885	267.2	0.3058	56.8	0.19079	759.6	0.34524	116.8	0.19706
106.6	0.18023	60.4	0.13441	9327.6	0.78829	30.8	0.1497	267.8	0.30756	56.8	0.19189	766.4	0.34722	117.2	0.19819
106.8	0.18126	60.4	0.13518	9368.6	0.79279	30.8	0.15056	273	0.30931	57.6	0.19298	769	0.34921	117.4	0.19932
107	0.18229	60.6	0.13594	9676	0.7973	30.8	0.15141	273	0.31107	58	0.19408	778.2	0.35119	118.2	0.20045
107.2	0.18332	61	0.13671	9701.8	0.8018	31	0.15227	278.8	0.31283	58.2	0.19518	780.2	0.35317	118.4	0.20159
107.8	0.18435	61.4	0.13748	10270.2	0.80631	31.4	0.15312	278.8	0.31459	58.4	0.19627	784.6	0.35516	120.6	0.20272
108	0.18538	61.4	0.13825	10657.4	0.81081	31.4	0.15398	279.4	0.31634	59	0.19737	801.2	0.35714	121.8	0.20385
108	0.18641	61.4	0.13902	11158	0.81532	31.4	0.15483	282.8	0.3181	60	0.19846	803.4	0.35913	124	0.20498
108.4	0.18744	61.8	0.13978	11935.6	0.81982	31.6	0.15569	288.8	0.31986	60.2	0.19956	817.8	0.36111	124.4	0.20612
109	0.18847	61.8	0.14055	13094.8	0.82432	31.6	0.15654	292.2	0.32162	61.2	0.20066	819.6	0.3631	127.6	0.20725
110	0.1895	62	0.14132	13198.4	0.82883	31.8	0.1574	294.6	0.32337	61.4	0.20175	821	0.36508	128.2	0.20838
111.2	0.19053	62.2	0.14209	13251.8	0.83333	31.8	0.15825	296.8	0.32513	61.4	0.20285	821.2	0.36706	129.6	0.20951
113	0.19156	62.8	0.14286	13391.8	0.83784	32	0.15911	301	0.32689	61.6	0.20395	827.8	0.36905	129.6	0.21065
114.4	0.19258	62.8	0.14363	13752	0.84234	32	0.15997	301.4	0.32865	61.8	0.20504	828.2	0.37103	131.2	0.21178
115.4	0.19361	63.2	0.14439	13987.6	0.84685	32	0.16082	302.8	0.3304	62.2	0.20614	841.8	0.37302	132	0.21291
115.6	0.19464	63.2	0.14516	14037.8	0.85135	32	0.16168	303.6	0.33216	62.2	0.20724	842.6	0.375	132.2	0.21404
116	0.19567	63.6	0.14593	14144.8	0.85586	32.4	0.16253	305.6	0.33392	63.2	0.20833	847.8	0.37698	132.2	0.21518
118	0.1967	63.6	0.1467	14486.8	0.86036	32.4	0.16339	306.6	0.33568	64	0.20943	869.2	0.37897	133.4	0.21631
119.2	0.19773	63.8	0.14747	14629.6	0.86486	32.4	0.16424	307.8	0.33743	64	0.21053	875.8	0.38095	134	0.21744
120.2	0.19876	64.8	0.14823	14895	0.86937	32.6	0.1651	308.6	0.33919	64	0.21162	879.4	0.38294	134.8	0.21857
120.6	0.19979	65	0.149	17670	0.87387	32.6	0.16595	312.8	0.34095	64	0.21272	884	0.38492	135	0.21971
121.6	0.20082	65.2	0.14977	17810.6	0.87838	32.8	0.16681	318	0.34271	64.4	0.21382	895.2	0.3869	135.2	0.22084
124.6	0.20185	65.4	0.15054	18580.2	0.88288	33	0.16766	323.2	0.34446	64.4	0.21491	896.6	0.38889	136	0.22197
126	0.20288	65.6	0.15131	19229	0.88739	33.2	0.16852	324.4	0.34622	64.8	0.21601	905.6	0.39087	137.4	0.2231
126.4	0.20391	65.8	0.15207	20829.8	0.89189	33.4	0.16938	328.2	0.34798	65	0.21711	909.4	0.39286	137.8	0.22424
127	0.20494	66.4	0.15284	22484	0.8964	33.4	0.17023	328.6	0.34974	65.2	0.2182	910.2	0.39484	138	0.22537
128.4	0.20597	66.4	0.15361	22789.4	0.9009	33.8	0.17109	329.8	0.35149	65.4	0.2193	911.6	0.39683	138.6	0.2265
128.4	0.207	66.4	0.15438	22840.6	0.90541	33.8	0.17194	333.6	0.35325	65.6	0.22039	913.4	0.39881	139	0.22763
128.4	0.20803	66.6	0.15515	23337.4	0.90991	34.8	0.1728	335.4	0.35501	65.6	0.22149	914.4	0.40079	140.2	0.22877
129.2	0.20906	66.6	0.15591	23911.4	0.91441	35	0.17365	342.2	0.35677	65.6	0.22259	920.2	0.40278	140.2	0.2299
129.2	0.21009	67.2	0.15668	24070.6	0.91892	35	0.17451	342.6	0.35852	66	0.22368	929.8	0.40476	140.6	0.23103
129.4	0.21112	67.2	0.15745	24169.2	0.92342	35	0.17536	344	0.36028	67.4	0.22478	935.8	0.40675	141.4	0.23216
129.6	0.21215	67.2	0.15822	24716.8	0.92793	35.2	0.17622	346.6	0.36204	67.8	0.22588	937.4	0.40873	143.8	0.2333
129.8	0.21318	67.6	0.15899	24851.2	0.93243	35.2	0.17707	346.8	0.3638	68.4	0.22697	942	0.41071	144.8	0.23443
131.4	0.21421	68	0.15975	25089	0.93694	35.2	0.17793	350.4	0.36555	69	0.22807	943.6	0.4127	145.2	0.23556
131.6	0.21524	68	0.16052	26838.2	0.94144	35.2	0.17879	361.2	0.36731	69.4	0.22917	945	0.41468	145.4	0.23669
132	0.21627	68.4	0.16129	27637.4	0.94595	35.4	0.17964	363.6	0.36907	70.4	0.23026	953.8	0.41667	145.6	0.23783
133.8	0.2173	68.4	0.16206	28524.2	0.95045	35.4	0.1805	370.4	0.37083	70.4	0.23136	960.6	0.41865	146	0.23896
134.4	0.21833	69.2	0.16283	33618.4	0.95495	35.6	0.18135	373	0.37258	70.8	0.23246	968	0.42063	146	0.24009
134.8	0.21936	69.6	0.16359	33736	0.95946	35.8	0.18221	373.6	0.37434	71	0.23355	972	0.42262	147	0.24122
135.2	0.22039	69.6	0.16436	34094.8	0.96396	36	0.18306	375.4	0.3761	71.2	0.23465	974.8	0.4246	147.2	0.24236
135.8	0.22142	69.8	0.16513	35346.6	0.96847	36	0.18392	378.8	0.37786	71.6	0.23575	978.8	0.42659	147.4	0.24349
137.2	0.22245	69.8	0.1659	36662.6	0.97297	36.2	0.18477	379.4	0.37961	72.2	0.23684	979.2	0.42857	148.2	0.24462
137.6	0.22348	70.2	0.16667	38036.6	0.97748	36.2	0.18563	382.2	0.38137	72.4	0.23794	984	0.43056	148.4	0.24575
138	0.22451	70.4	0.16743	42013.4	0.98198	36.2	0.18648	383.6	0.38313	73	0.23904	986.2	0.43254	148.6	0.24689
138.4	0.22554	71	0.1682	48966.6	0.98649	36.4	0.18734	387	0.38489	73.2	0.24013	986.8	0.43452	149	0.24802
140.4	0.22657	72	0.16897	50564.6	0.99099	36.4	0.1882	387.4	0.38664	73.4	0.24123	1001.8	0.43651	149.4	0.24915
141	0.2276	72	0.16974	50852.6	0.9955	36.8	0.18905	391.2	0.3884	73.6	0.24232	1006.6	0.43849	150.6	0.25028
142.8	0.22863	72.4	0.17051	127790	1	37.2	0.18991	394.6	0.39016	73.6	0.24342	1008.8	0.44048	150.6	0.25142
143.2	0.22966	72.8	0.17127			37.4	0.19076	398.2	0.39192	74	0.24452	1025.4	0.44246	150.8	0.25255
143.4	0.23069	73	0.17204			37.4	0.19162	399.8	0.39367	74	0.24561	1025.6	0.44444	151.2	0.25368
143.6	0.23172	73	0.17281			37.8	0.19247	401	0.39543	74.4	0.24671	1027.6	0.44643	152.2	0.25481
145	0.23275	73.6	0.17358			38.2	0.19333	407.8	0.39719	74.8	0.24781	1036.4	0.44841	152.2	0.25595
145.2	0.23378	74	0.17435			38.6	0.19418	408.2	0.39895	75.2	0.2489	1036.6	0.4504	152.6	0.25708
146	0.23481	74.4	0.17512			38.6	0.19504	413.4	0.4007	75.4	0.25	1041.2	0.45238	152.8	0.25821
148.8	0.23584	75.6	0.17588			38.6	0.19589	415	0.40246	75.8	0.2511	1042.6	0.45437	153.6	0.25934
148.8	0.23687	76.2	0.17665			38.8	0.19675	415.2	0.40422	76.2	0.25219	1045.8	0.45635	153.8	0.26048
148.8	0.2379	76.8	0.17742			39.2	0.1976	420	0.40598	76.4	0.25329	1048.8	0.45833	154.2	0.26161
149.6	0.23893	77.2	0.17819			39.2	0.19846	422.2	0.40773	76.4	0.25439	1053.2	0.46032	154.4	0.26274
150.6	0.23996	77.2	0.17896			39.4	0.19932	427.4	0.40949	76.6	0.25548	1056.4	0.4623	155	0.26387
151.2	0.24099	77.4	0.17972			39.6	0.20017	433.4	0.41125	76.6	0.25658	1090.8	0.46429	155.6	0.26501
151.8	0.24202	77.4	0.18049			39.6	0.20103	435	0.41301	78	0.25768	1094.8	0.46627	155.6	0.26614
152.4	0.24305	77.4	0.18126			39.6	0.20188	436.4	0.41476	78	0.25877	1098.2	0.46825	158.4	0.26727
153.6	0.24408	77.6	0.18203			39.6	0.20274	437	0.41652	78	0.25987	1115.2	0.47024	159.2	0.2684
153.8	0.24511	77.6	0.1828			39.6	0.20359	446.2	0.41828	79	0.26096	1115.4	0.47222	160.4	0.26954
154.4	0.24614	77.8	0.18356			39.8	0.20445	449	0.42004	79.4	0.26206	1116.4	0.47421	161.6	0.27067
157	0.24717	78	0.18433			40.4	0.2053	450.4	0.42179	79.4	0.26316	1133.8	0.47619	162.2	0.2718
158	0.2482	78	0.1851			40.4	0.20616	452.4	0.42355	79.6	0.26425	1158	0.47817	162.2	0.27293
158	0.24923	78.4	0.18587			40.8	0.20701	455.2	0.42531	79.6	0.26535	1173	0.48016	163.4	0.27407
158.2	0.25026	78.4	0.18664			40.8	0.20787	462.4	0.42707	80	0.26645	1178.4	0.48214	164	0.2752
159.6	0.25129	78.4	0.1874			41.4	0.20873	464.2	0.42882	80.4	0.26754	1189.6	0.48413	164.6	0.27633
160.2	0.25232	78.6	0.18817			41.4	0.20958	472.4	0.43058	80.4	0.26864	1206.6	0.48611	164.8	0.27746
161	0.25335	78.8	0.18894			41.4	0.21044	488.2	0.43234	80.8	0.26974	1208	0.4881	165.8	0.2786
161.4	0.25438	78.8	0.18971			41.6	0.21129	491.6	0.43409	80.8	0.27083	1215.8	0.49008	166.2	0.27973
164.2	0.25541	80.4	0.19048			41.8	0.21215	494.8	0.43585	81.4	0.27193	1222.6	0.49206	166.4	0.28086
165.2	0.25644	80.4	0.19124			42.4	0.213	504.8	0.43761	82	0.27303	1243.6	0.49405	167.4	0.28199
165.8	0.25747	80.6	0.19201			42.4	0.21386	504.8	0.43937	82	0.27412	1262.4	0.49603	169.8	0.28313
166.2	0.2585	80.8	0.19278			42.6	0.21471	510.8	0.44112	82.4	0.27522	1269.2	0.49802	170.4	0.28426
167.8	0.25953	81.2	0.19355			42.6	0.21557	516.4	0.44288	83.2	0.27632	1285.6	0.5	170.6	0.28539
169.6	0.26056	81.6	0.19432			42.6	0.21642	517.8	0.44464	83.6	0.27741	1300.2	0.50198	172	0.28652
169.8	0.26159	82	0.19508			43	0.21728	519.2	0.4464	83.8	0.27851	1300.6	0.50397	172.2	0.28766
170	0.26262	82	0.19585			43	0.21814	523	0.44815	84	0.27961	1324.8	0.50595	173	0.28879
171.6	0.26365	82.2	0.19662			43.2	0.21899	527.2	0.44991	84.2	0.2807	1330	0.50794	174	0.28992
172	0.26468	82.4	0.19739			43.2	0.21985	527.4	0.45167	84.4	0.2818	1337.2	0.50992	177	0.29105
172	0.26571	82.6	0.19816			43.2	0.2207	533.4	0.45343	84.4	0.28289	1353.2	0.5119	177.4	0.29219
173.4	0.26674	83	0.19892			43.4	0.22156	541	0.45518	85.4	0.28399	1356.2	0.51389	178.2	0.29332
174	0.26777	83.2	0.19969			43.4	0.22241	542.8	0.45694	85.4	0.28509	1364.6	0.51587	178.6	0.29445
175	0.2688	83.6	0.20046			43.8	0.22327	544.8	0.4587	85.8	0.28618	1366	0.51786	178.8	0.29558
175.4	0.26982	84	0.20123			43.8	0.22412	552.8	0.46046	86.2	0.28728	1380	0.51984	179	0.29672
175.8	0.27085	84	0.202			44.2	0.22498	561.8	0.46221	86.6	0.28838	1410.4	0.52183	179.4	0.29785
177	0.27188	84.4	0.20276			44.6	0.22583	562.2	0.46397	87.2	0.28947	1413	0.52381	179.8	0.29898
177.6	0.27291	84.6	0.20353			44.6	0.22669	562.8	0.46573	88.2	0.29057	1417.8	0.52579	180.2	0.30011
180.6	0.27394	84.8	0.2043			44.8	0.22754	564.6	0.46749	88.4	0.29167	1446.8	0.52778	183.2	0.30125
182	0.27497	85	0.20507			44.8	0.2284	570.4	0.46924	88.6	0.29276	1448	0.52976	185.2	0.30238
183	0.276	85.2	0.20584			44.8	0.22926	578.2	0.471	89	0.29386	1449	0.53175	186.4	0.30351
184	0.27703	85.6	0.20661			45.2	0.23011	578.4	0.47276	89	0.29496	1450.4	0.53373	187	0.30464
186	0.27806	85.8	0.20737			45.4	0.23097	578.8	0.47452	89.2	0.29605	1466.2	0.53571	188.6	0.30578
186	0.27909	86	0.20814			45.6	0.23182	582.4	0.47627	89.8	0.29715	1471.4	0.5377	189.6	0.30691
186.2	0.28012	86.2	0.20891			45.6	0.23268	587.2	0.47803	90.4	0.29825	1475	0.53968	191.8	0.30804
186.6	0.28115	86.2	0.20968			45.8	0.23353	587.4	0.47979	90.6	0.29934	1480.6	0.54167	193.4	0.30917
187	0.28218	86.6	0.21045			45.8	0.23439	589.4	0.48155	91.4	0.30044	1513.4	0.54365	196.4	0.31031
195.2	0.28321	87.4	0.21121			45.8	0.23524	591	0.4833	92	0.30154	1543	0.54563	196.6	0.31144
196.8	0.28424	87.6	0.21198			46	0.2361	594.6	0.48506	92.2	0.30263	1543.8	0.54762	197.6	0.31257
197.6	0.28527	87.8	0.21275			46	0.23695	600.8	0.48682	92.2	0.30373	1570.2	0.5496	198	0.3137
198	0.2863	87.8	0.21352			46.2	0.23781	604.4	0.48858	92.8	0.30482	1602.6	0.55159	199.4	0.31484
198.8	0.28733	88	0.21429			46.4	0.23867	606.2	0.49033	93.2	0.30592	1607.2	0.55357	200.8	0.31597
199.2	0.28836	89	0.21505			46.4	0.23952	607.2	0.49209	93.6	0.30702	1641	0.55556	201.4	0.3171
199.2	0.28939	89.4	0.21582			46.4	0.24038	607.4	0.49385	93.8	0.30811	1646.4	0.55754	202.4	0.31823
199.8	0.29042	90	0.21659			46.6	0.24123	609.8	0.49561	94	0.30921	1680.8	0.55952	202.4	0.31937
202	0.29145	90	0.21736			46.6	0.24209	610.8	0.49736	94.2	0.31031	1703.8	0.56151	204.6	0.3205
204.2	0.29248	90.2	0.21813			47	0.24294	614	0.49912	94.6	0.3114	1704.6	0.56349	205.6	0.32163
204.4	0.29351	90.6	0.21889			47	0.2438	615.4	0.50088	94.8	0.3125	1705.4	0.56548	206.8	0.32276
206.4	0.29454	91.4	0.21966			47	0.24465	629.4	0.50264	95	0.3136	1728.2	0.56746	207.6	0.3239
206.8	0.29557	91.8	0.22043			47	0.24551	639	0.50439	95.2	0.31469	1732.8	0.56944	208.6	0.32503
209	0.2966	92	0.2212			47.6	0.24636	641.4	0.50615	95.2	0.31579	1736.8	0.57143	208.8	0.32616
210	0.29763	92.2	0.22197			47.8	0.24722	643.4	0.50791	96.8	0.31689	1745	0.57341	209	0.32729
210	0.29866	94	0.22273			47.8	0.24808	646	0.50967	96.8	0.31798	1750.4	0.5754	209.8	0.32843
211.2	0.29969	94.6	0.2235			48.2	0.24893	655	0.51142	97.6	0.31908	1751.6	0.57738	210.4	0.32956
211.6	0.30072	94.8	0.22427			48.2	0.24979	659.2	0.51318	97.8	0.32018	1756.2	0.57937	210.6	0.33069
212.4	0.30175	94.8	0.22504			48.2	0.25064	661.6	0.51494	98.6	0.32127	1758.6	0.58135	212	0.33182
214.4	0.30278	95	0.22581			48.4	0.2515	663.2	0.5167	99.2	0.32237	1762.6	0.58333	212.8	0.33296
214.8	0.30381	95.2	0.22657			48.4	0.25235	664.2	0.51845	99.4	0.32346	1767.6	0.58532	213.8	0.33409
215.2	0.30484	95.8	0.22734			48.6	0.25321	670.2	0.52021	99.4	0.32456	1788.2	0.5873	215.2	0.33522
218.4	0.30587	96.4	0.22811			48.6	0.25406	675.4	0.52197	100	0.32566	1793.2	0.58929	216	0.33635
220.2	0.3069	97.2	0.22888			48.8	0.25492	675.4	0.52373	100.4	0.32675	1797	0.59127	217.2	0.33749
220.2	0.30793	97.6	0.22965			48.8	0.25577	678.8	0.52548	102	0.32785	1797.2	0.59325	218.2	0.33862
221.4	0.30896	97.8	0.23041			49	0.25663	679.6	0.52724	102.2	0.32895	1829.4	0.59524	220	0.33975
222.2	0.30999	97.8	0.23118			49.2	0.25749	680.6	0.529	103	0.33004	1843.6	0.59722	220.8	0.34088
222.2	0.31102	98.2	0.23195			49.2	0.25834	682.4	0.53076	104.2	0.33114	1882	0.59921	221	0.34202
222.4	0.31205	99	0.23272			49.4	0.2592	682.8	0.53251	104.8	0.33224	1882.4	0.60119	221.4	0.34315
222.8	0.31308	99	0.23349			49.4	0.26005	684.2	0.53427	104.8	0.33333	1902.2	0.60317	221.6	0.34428
223.6	0.31411	99.4	0.23425			49.4	0.26091	696.8	0.53603	104.8	0.33443	1923.6	0.60516	222.2	0.34541
225.8	0.31514	99.6	0.23502			49.6	0.26176	697.6	0.53779	104.8	0.33553	1929.6	0.60714	222.2	0.34655
229	0.31617	100.2	0.23579			49.8	0.26262	697.8	0.53954	105.4	0.33662	1931.6	0.60913	222.4	0.34768
229.2	0.3172	100.4	0.23656			50.2	0.26347	699	0.5413	105.4	0.33772	1938.8	0.61111	223.2	0.34881
229.6	0.31823	100.8	0.23733			50.2	0.26433	701.6	0.54306	105.6	0.33882	1963.4	0.6131	223.4	0.34994
229.6	0.31926	101	0.2381			50.4	0.26518	702.6	0.54482	105.8	0.33991	1965.8	0.61508	227	0.35108
230.2	0.32029	101.2	0.23886			50.6	0.26604	703.4	0.54657	105.8	0.34101	1993.8	0.61706	227.6	0.35221
230.8	0.32132	101.2	0.23963			50.6	0.26689	714.4	0.54833	107	0.34211	2015.4	0.61905	228.2	0.35334
231.8	0.32235	101.4	0.2404			50.8	0.26775	720.2	0.55009	108	0.3432	2015.8	0.62103	229	0.35447
232	0.32338	102.6	0.24117			50.8	0.26861	721.8	0.55185	108	0.3443	2042.2	0.62302	229.4	0.35561
235	0.32441	103	0.24194			50.8	0.26946	725.2	0.5536	108.4	0.34539	2053.8	0.625	229.8	0.35674
236.4	0.32544	103.2	0.2427			50.8	0.27032	725.6	0.55536	108.6	0.34649	2074.4	0.62698	230.8	0.35787
238.4	0.32647	103.2	0.24347			51.4	0.27117	738	0.55712	108.6	0.34759	2096.6	0.62897	231.2	0.359
238.8	0.3275	103.4	0.24424			51.4	0.27203	756.4	0.55888	109	0.34868	2116	0.63095	232	0.36014
239.8	0.32853	103.8	0.24501			52	0.27288	781.2	0.56063	109	0.34978	2117.4	0.63294	232.8	0.36127
241.6	0.32956	104	0.24578			52	0.27374	781.4	0.56239	109.6	0.35088	2123.2	0.63492	233.4	0.3624
242.2	0.33059	104.8	0.24654			52	0.27459	783	0.56415	109.8	0.35197	2168.8	0.6369	233.8	0.36353
242.4	0.33162	104.8	0.24731			52.2	0.27545	784.6	0.56591	110.4	0.35307	2186.6	0.63889	234	0.36467
242.8	0.33265	104.8	0.24808			52.2	0.2763	785.2	0.56766	110.4	0.35417	2200.8	0.64087	234.4	0.3658
243.6	0.33368	105	0.24885			52.4	0.27716	795.8	0.56942	110.4	0.35526	2201	0.64286	234.6	0.36693
244.4	0.33471	105.2	0.24962			52.4	0.27802	796.6	0.57118	110.8	0.35636	2217	0.64484	235	0.36806
245.2	0.33574	105.4	0.25038			52.4	0.27887	799.4	0.57293	110.8	0.35746	2228.8	0.64683	238.8	0.3692
245.8	0.33677	105.6	0.25115			52.6	0.27973	802.4	0.57469	111	0.35855	2235.2	0.64881	239.2	0.37033
247.8	0.3378	106.4	0.25192			52.6	0.28058	813.2	0.57645	111.2	0.35965	2241.6	0.65079	242.4	0.37146
248	0.33883	107.4	0.25269			52.8	0.28144	818.8	0.57821	111.6	0.36075	2246.4	0.65278	243	0.37259
248.2	0.33986	107.8	0.25346			52.8	0.28229	821.8	0.57996	112	0.36184	2264.2	0.65476	244.2	0.37373
249.8	0.34089	108.2	0.25422			53	0.28315	827	0.58172	112	0.36294	2265.8	0.65675	245	0.37486
250.4	0.34192	108.2	0.25499			54	0.284	846.8	0.58348	112	0.36404	2268.8	0.65873	245.6	0.37599
259.4	0.34295	108.4	0.25576			54.2	0.28486	856	0.58524	112.2	0.36513	2270.2	0.66071	245.6	0.37712
261	0.34398	108.6	0.25653			54.2	0.28571	857.8	0.58699	112.4	0.36623	2285.4	0.6627	251.2	0.37826
262.4	0.34501	108.8	0.2573			54.4	0.28657	858	0.58875	112.6	0.36732	2304.4	0.66468	251.8	0.37939
263.4	0.34604	109.8	0.25806			54.4	0.28743	876.2	0.59051	112.8	0.36842	2362	0.66667	255	0.38052
263.8	0.34706	109.8	0.25883			54.6	0.28828	886.6	0.59227	112.8	0.36952	2379.2	0.66865	256.8	0.38165
264.4	0.34809	109.8	0.2596			54.6	0.28914	893.8	0.59402	113.4	0.37061	2383.2	0.67063	260.6	0.38279
264.8	0.34912	110.2	0.26037			54.8	0.28999	906.2	0.59578	113.6	0.37171	2391.4	0.67262	260.6	0.38392
266.8	0.35015	110.4	0.26114			55.2	0.29085	907.4	0.59754	113.8	0.37281	2396.4	0.6746	261.4	0.38505
267.6	0.35118	111	0.2619			55.2	0.2917	916	0.5993	114	0.3739	2420	0.67659	262	0.38618
269.2	0.35221	111.2	0.26267			55.4	0.29256	919.6	0.60105	114.6	0.375	2425.8	0.67857	262.6	0.38732
271.8	0.35324	111.4	0.26344			55.4	0.29341	923	0.60281	114.8	0.3761	2426.4	0.68056	265.4	0.38845
272	0.35427	111.4	0.26421			56.4	0.29427	934.4	0.60457	114.8	0.37719	2438.6	0.68254	265.8	0.38958
274.4	0.3553	111.4	0.26498			56.6	0.29512	939	0.60633	115.6	0.37829	2448	0.68452	267	0.39071
275.2	0.35633	111.6	0.26575			57	0.29598	945	0.60808	115.6	0.37939	2476.4	0.68651	267.2	0.39185
278.2	0.35736	112.6	0.26651			57.2	0.29683	960	0.60984	116.4	0.38048	2478	0.68849	267.6	0.39298
279	0.35839	112.6	0.26728			57.2	0.29769	966.8	0.6116	117.8	0.38158	2503	0.69048	270.2	0.39411
279.4	0.35942	112.8	0.26805			57.4	0.29855	967.2	0.61336	119	0.38268	2529	0.69246	272.8	0.39524
279.4	0.36045	113	0.26882			57.4	0.2994	978	0.61511	119.4	0.38377	2533.8	0.69444	273.2	0.39638
280.2	0.36148	113.4	0.26959			57.8	0.30026	981.6	0.61687	119.6	0.38487	2549.6	0.69643	274.2	0.39751
280.6	0.36251	113.4	0.27035			58.2	0.30111	990.2	0.61863	120.6	0.38596	2552.8	0.69841	274.4	0.39864
280.6	0.36354	114.2	0.27112			58.4	0.30197	1005	0.62039	120.8	0.38706	2557.2	0.7004	274.6	0.39977
280.6	0.36457	114.2	0.27189			58.6	0.30282	1006.6	0.62214	121	0.38816	2602.8	0.70238	275.2	0.40091
285.6	0.3656	114.4	0.27266			59.2	0.30368	1019.8	0.6239	122.2	0.38925	2626	0.70437	283.8	0.40204
287	0.36663	115.4	0.27343			59.4	0.30453	1020.2	0.62566	123.4	0.39035	2635.4	0.70635	286.8	0.40317
291.4	0.36766	115.4	0.27419			59.4	0.30539	1038.6	0.62742	123.6	0.39145	2686.6	0.70833	287.6	0.4043
291.4	0.36869	115.6	0.27496			60.2	0.30624	1041.4	0.62917	123.8	0.39254	2695.8	0.71032	292.2	0.40544
295.4	0.36972	116	0.27573			60.6	0.3071	1046	0.63093	124	0.39364	2714.4	0.7123	292.4	0.40657
296.8	0.37075	117.4	0.2765			62.8	0.30796	1056	0.63269	124.8	0.39474	2779.4	0.71429	292.4	0.4077
298	0.37178	117.6	0.27727			62.8	0.30881	1063.6	0.63445	125.6	0.39583	2785.6	0.71627	292.6	0.40883
298.6	0.37281	117.8	0.27803			63	0.30967	1065.8	0.6362	128	0.39693	2802.6	0.71825	292.8	0.40997
299.6	0.37384	117.8	0.2788			63	0.31052	1066.2	0.63796	128.6	0.39803	2804	0.72024	293	0.4111
299.8	0.37487	117.8	0.27957			63.4	0.31138	1067.4	0.63972	130.2	0.39912	2815.4	0.72222	294.6	0.41223
300.6	0.3759	117.8	0.28034			64.2	0.31223	1079.8	0.64148	130.2	0.40022	2868	0.72421	294.8	0.41336
304.2	0.37693	118	0.28111			64.2	0.31309	1080.6	0.64323	130.4	0.40132	2874.2	0.72619	295.6	0.4145
307.8	0.37796	118.4	0.28187			64.4	0.31394	1083.8	0.64499	131.2	0.40241	2924.6	0.72817	296.6	0.41563
308.2	0.37899	118.4	0.28264			64.4	0.3148	1095.4	0.64675	131.2	0.40351	2942.6	0.73016	297	0.41676
310	0.38002	118.6	0.28341			64.4	0.31565	1097.6	0.64851	131.6	0.40461	2952.2	0.73214	297.4	0.41789
310.4	0.38105	119	0.28418			65.2	0.31651	1101.8	0.65026	132.4	0.4057	2970.2	0.73413	297.6	0.41903
310.6	0.38208	119	0.28495			65.2	0.31737	1102.8	0.65202	132.6	0.4068	2990.6	0.73611	298.8	0.42016
310.6	0.38311	119.4	0.28571			65.6	0.31822	1115.8	0.65378	133	0.40789	3011.4	0.7381	300.4	0.42129
310.8	0.38414	120.2	0.28648			66	0.31908	1116	0.65554	133.4	0.40899	3152	0.74008	304.8	0.42242
311.4	0.38517	120.2	0.28725			66.8	0.31993	1119	0.65729	133.6	0.41009	3154.2	0.74206	307.6	0.42356
314.4	0.3862	121	0.28802			67	0.32079	1127.2	0.65905	133.6	0.41118	3179.6	0.74405	308.6	0.42469
315	0.38723	121.2	0.28879			67.2	0.32164	1127.8	0.66081	134.4	0.41228	3222.8	0.74603	308.6	0.42582
315.4	0.38826	121.8	0.28955			67.2	0.3225	1129	0.66257	135.6	0.41338	3235.6	0.74802	309	0.42695
315.6	0.38929	122	0.29032			67.6	0.32335	1133	0.66432	136.2	0.41447	3237.2	0.75	310.4	0.42809
318.8	0.39032	122	0.29109			67.6	0.32421	1135	0.66608	136.2	0.41557	3238.6	0.75198	310.6	0.42922
320.2	0.39135	122.4	0.29186			67.6	0.32506	1139.6	0.66784	137.6	0.41667	3243.2	0.75397	311.4	0.43035
321	0.39238	123	0.29263			68	0.32592	1151.2	0.6696	137.8	0.41776	3262.6	0.75595	312.6	0.43148
325	0.39341	123.8	0.29339			68.6	0.32678	1153.2	0.67135	138.2	0.41886	3297.2	0.75794	315.4	0.43262
326.8	0.39444	124.4	0.29416			68.6	0.32763	1155	0.67311	138.2	0.41996	3302.4	0.75992	315.6	0.43375
326.8	0.39547	124.6	0.29493			68.8	0.32849	1169	0.67487	140.2	0.42105	3328	0.7619	316.2	0.43488
327.6	0.3965	124.8	0.2957			68.8	0.32934	1177.4	0.67663	140.4	0.42215	3337.8	0.76389	316.2	0.43601
329.2	0.39753	125.6	0.29647			69	0.3302	1193.8	0.67838	140.6	0.42325	3374.4	0.76587	317	0.43715
333.2	0.39856	125.6	0.29724			69.8	0.33105	1194.8	0.68014	142.2	0.42434	3541	0.76786	318.6	0.43828
334.4	0.39959	127.2	0.298			70.2	0.33191	1196.6	0.6819	142.6	0.42544	3547	0.76984	319.4	0.43941
335.4	0.40062	127.2	0.29877			70.4	0.33276	1213.8	0.68366	142.6	0.42654	3600	0.77183	319.6	0.44054
340	0.40165	128	0.29954			70.4	0.33362	1222.8	0.68541	143.2	0.42763	3615	0.77381	320.4	0.44168
340.6	0.40268	128.4	0.30031			70.4	0.33447	1232.4	0.68717	143.2	0.42873	3677	0.77579	320.8	0.44281
340.6	0.40371	128.8	0.30108			71	0.33533	1234	0.68893	143.6	0.42982	3703.8	0.77778	321.2	0.44394
343.2	0.40474	129.2	0.30184			71	0.33618	1237	0.69069	145.4	0.43092	3763.6	0.77976	324.6	0.44507
344.4	0.40577	130.2	0.30261			71.2	0.33704	1238.4	0.69244	145.6	0.43202	3777.8	0.78175	326.6	0.44621
345.8	0.4068	130.2	0.30338			71.8	0.3379	1240	0.6942	146.4	0.43311	3803.2	0.78373	326.6	0.44734
346.6	0.40783	130.4	0.30415			71.8	0.33875	1247.6	0.69596	146.8	0.43421	3870	0.78571	327.6	0.44847
351.6	0.40886	130.6	0.30492			72	0.33961	1262	0.69772	148.4	0.43531	3936.8	0.7877	328.4	0.4496
352.6	0.40989	130.8	0.30568			72	0.34046	1286	0.69947	151.2	0.4364	3940	0.78968	329.8	0.45074
352.8	0.41092	130.8	0.30645			72	0.34132	1287.4	0.70123	151.2	0.4375	4039.4	0.79167	330.8	0.45187
352.8	0.41195	130.8	0.30722			72.8	0.34217	1289	0.70299	151.8	0.4386	4067.4	0.79365	335	0.453
353.6	0.41298	132.8	0.30799			72.8	0.34303	1299	0.70475	153	0.43969	4127.8	0.79563	335.4	0.45413
354	0.41401	133	0.30876			73.2	0.34388	1324	0.7065	153.4	0.44079	4176.2	0.79762	335.8	0.45527
354.4	0.41504	133.2	0.30952			73.4	0.34474	1360.6	0.70826	153.8	0.44189	4274.6	0.7996	336	0.4564
355	0.41607	133.2	0.31029			73.6	0.34559	1381.2	0.71002	155	0.44298	4302.4	0.80159	336	0.45753
358.8	0.4171	133.2	0.31106			73.8	0.34645	1408.6	0.71178	155.2	0.44408	4348.2	0.80357	336.8	0.45866
359.2	0.41813	133.4	0.31183			74	0.34731	1418.2	0.71353	155.4	0.44518	4350.2	0.80556	337.8	0.4598
360.8	0.41916	133.4	0.3126			74.4	0.34816	1421	0.71529	155.4	0.44627	4699.6	0.80754	337.8	0.46093
361.2	0.42019	133.6	0.31336			74.6	0.34902	1426	0.71705	158.4	0.44737	4707	0.80952	343	0.46206
362.4	0.42122	133.8	0.31413			75	0.34987	1428.2	0.7188	158.6	0.44846	4789.2	0.81151	344.6	0.46319
363.2	0.42225	135.2	0.3149			75	0.35073	1450.4	0.72056	161	0.44956	4990.6	0.81349	345.6	0.46433
363.4	0.42327	135.8	0.31567			75.2	0.35158	1475.8	0.72232	161.6	0.45066	5037.8	0.81548	346	0.46546
364.4	0.4243	136	0.31644			76.6	0.35244	1482.4	0.72408	162	0.45175	5148	0.81746	349.4	0.46659
368.4	0.42533	136.6	0.3172			76.6	0.35329	1496.2	0.72583	163.2	0.45285	5236	0.81944	350.4	0.46772
368.4	0.42636	136.6	0.31797			76.6	0.35415	1537.8	0.72759	164.6	0.45395	5288.2	0.82143	352.2	0.46886
373	0.42739	136.6	0.31874			77.2	0.355	1541.6	0.72935	164.8	0.45504	5326.2	0.82341	354.8	0.46999
373.4	0.42842	136.8	0.31951			77.4	0.35586	1545.4	0.73111	165.2	0.45614	5347.6	0.8254	356.8	0.47112
373.6	0.42945	136.8	0.32028			77.8	0.35672	1549.2	0.73286	165.6	0.45724	5355	0.82738	357.4	0.47225
375	0.43048	138	0.32104			78	0.35757	1557.4	0.73462	166.8	0.45833	5377.6	0.82937	359.8	0.47339
376.6	0.43151	138.4	0.32181			78.4	0.35843	1566.2	0.73638	167.4	0.45943	5401.4	0.83135	360.4	0.47452
376.6	0.43254	138.4	0.32258			78.4	0.35928	1584	0.73814	167.8	0.46053	5438.6	0.83333	361.2	0.47565
379.6	0.43357	139	0.32335			78.6	0.36014	1586.4	0.73989	168.2	0.46162	5495	0.83532	362.8	0.47678
381.4	0.4346	139.4	0.32412			79	0.36099	1615.8	0.74165	168.2	0.46272	5501.6	0.8373	363.2	0.47792
381.8	0.43563	139.4	0.32488			79.4	0.36185	1619.8	0.74341	169.8	0.46382	5562.8	0.83929	364.2	0.47905
383	0.43666	140	0.32565			79.4	0.3627	1657.4	0.74517	170.2	0.46491	5656.2	0.84127	366	0.48018
390.8	0.43769	140	0.32642			79.6	0.36356	1666.6	0.74692	170.8	0.46601	5683.2	0.84325	367.6	0.48131
391.8	0.43872	141.2	0.32719			80.2	0.36441	1725.8	0.74868	171.2	0.46711	5720.8	0.84524	368.4	0.48245
393	0.43975	142	0.32796			80.2	0.36527	1755	0.75044	173.2	0.4682	5729	0.84722	370.2	0.48358
394.2	0.44078	143.2	0.32873			80.4	0.36612	1759.8	0.7522	173.2	0.4693	5814.4	0.84921	370.6	0.48471
394.8	0.44181	143.4	0.32949			80.6	0.36698	1769	0.75395	173.6	0.47039	5899.6	0.85119	370.8	0.48584
395.8	0.44284	143.8	0.33026			81	0.36784	1770.6	0.75571	176.6	0.47149	5936	0.85317	373.8	0.48698
396.6	0.44387	144	0.33103			81.2	0.36869	1799.6	0.75747	177	0.47259	5940.6	0.85516	375.2	0.48811
397	0.4449	145	0.3318			81.4	0.36955	1807.6	0.75923	177.4	0.47368	5966.2	0.85714	375.6	0.48924
397.2	0.44593	145.4	0.33257			81.8	0.3704	1808.2	0.76098	177.4	0.47478	5992.4	0.85913	377	0.49037
398.8	0.44696	145.6	0.33333			82	0.37126	1813.8	0.76274	177.6	0.47588	6046.4	0.86111	379	0.49151
400.8	0.44799	146.4	0.3341			82.6	0.37211	1814.4	0.7645	177.8	0.47697	6178.8	0.8631	379.2	0.49264
401	0.44902	146.6	0.33487			82.8	0.37297	1817.6	0.76626	179.4	0.47807	6350.6	0.86508	381.2	0.49377
401.6	0.45005	146.8	0.33564			83.2	0.37382	1819.6	0.76801	180.6	0.47917	6354.6	0.86706	381.6	0.4949
402.8	0.45108	148.2	0.33641			83.6	0.37468	1830.8	0.76977	182.4	0.48026	6473.2	0.86905	385.6	0.49604
403.2	0.45211	148.4	0.33717			83.6	0.37553	1854.6	0.77153	183.2	0.48136	6521	0.87103	386.6	0.49717
406.8	0.45314	148.6	0.33794			83.8	0.37639	1858.4	0.77329	184.2	0.48246	6587.6	0.87302	387.2	0.4983
408.2	0.45417	148.6	0.33871			83.8	0.37725	1877.6	0.77504	184.6	0.48355	6712	0.875	387.8	0.49943
409	0.4552	148.8	0.33948			84	0.3781	1879.2	0.7768	188.8	0.48465	6729.2	0.87698	398	0.50057
410.2	0.45623	150	0.34025			84.6	0.37896	1882	0.77856	189	0.48575	6810.4	0.87897	400.6	0.5017
412.8	0.45726	150.8	0.34101			85.4	0.37981	1893.8	0.78032	189.2	0.48684	6839.6	0.88095	401.2	0.50283
412.8	0.45829	151.2	0.34178			85.6	0.38067	1916.6	0.78207	190	0.48794	6937.8	0.88294	401.6	0.50396
413.2	0.45932	151.4	0.34255			86	0.38152	1939.8	0.78383	190.2	0.48904	7166.6	0.88492	402.8	0.5051
413.4	0.46035	151.6	0.34332			86.2	0.38238	1948.2	0.78559	190.4	0.49013	7264.2	0.8869	404	0.50623
416.4	0.46138	151.8	0.34409			86.4	0.38323	1966.4	0.78735	190.6	0.49123	7414.8	0.88889	404.6	0.50736
416.6	0.46241	152	0.34485			86.6	0.38409	1967	0.7891	190.8	0.49232	7417.4	0.89087	407.4	0.50849
418.4	0.46344	152.2	0.34562			87	0.38494	1969.8	0.79086	191	0.49342	7552	0.89286	409.6	0.50963
420.6	0.46447	152.6	0.34639			87	0.3858	1970.2	0.79262	192.2	0.49452	7572	0.89484	410.4	0.51076
424.2	0.4655	153	0.34716			87.2	0.38666	1975.2	0.79438	193.4	0.49561	7612.8	0.89683	411.2	0.51189
426	0.46653	153	0.34793			87.6	0.38751	2018	0.79613	194.8	0.49671	7685.8	0.89881	413.6	0.51302
429	0.46756	153.2	0.34869			87.6	0.38837	2020.6	0.79789	195.4	0.49781	7749.8	0.90079	416.8	0.51416
431	0.46859	153.2	0.34946			88.6	0.38922	2025.6	0.79965	196	0.4989	7835	0.90278	418.6	0.51529
434.4	0.46962	153.2	0.35023			88.6	0.39008	2039.2	0.80141	196.2	0.5	7908	0.90476	420.2	0.51642
437	0.47065	155.4	0.351			89.4	0.39093	2068.2	0.80316	196.4	0.5011	8048.4	0.90675	420.4	0.51755
438.8	0.47168	155.8	0.35177			89.4	0.39179	2085.4	0.80492	197	0.50219	8265.2	0.90873	420.4	0.51869
439.4	0.47271	156.2	0.35253			89.8	0.39264	2092.2	0.80668	199.8	0.50329	8359.6	0.91071	420.6	0.51982
442.8	0.47374	156.8	0.3533			90	0.3935	2101.2	0.80844	200.2	0.50439	8581.8	0.9127	422	0.52095
449.2	0.47477	157.2	0.35407			90.4	0.39435	2108.8	0.81019	201	0.50548	8773.4	0.91468	425.2	0.52208
449.6	0.4758	158.4	0.35484			91.8	0.39521	2112.8	0.81195	201	0.50658	9127.8	0.91667	425.6	0.52322
450.8	0.47683	158.6	0.35561			92	0.39607	2141.2	0.81371	201.4	0.50768	9138	0.91865	426.2	0.52435
451.2	0.47786	158.8	0.35637			92	0.39692	2145	0.81547	202.8	0.50877	9478.4	0.92063	435.6	0.52548
454.2	0.47889	159	0.35714			93.4	0.39778	2162	0.81722	203	0.50987	9739.2	0.92262	435.8	0.52661
454.2	0.47992	159.2	0.35791			94.4	0.39863	2166.4	0.81898	203	0.51096	9829.2	0.9246	435.8	0.52775
455	0.48095	159.8	0.35868			94.4	0.39949	2234.6	0.82074	204.2	0.51206	9876.8	0.92659	437.6	0.52888
456.2	0.48198	160.2	0.35945			95.2	0.40034	2242.2	0.8225	204.6	0.51316	10191.6	0.92857	439.2	0.53001
458.8	0.48301	161	0.36022			95.8	0.4012	2245	0.82425	206	0.51425	10221.4	0.93056	442.8	0.53114
461	0.48404	161.4	0.36098			95.8	0.40205	2279	0.82601	206.8	0.51535	10363.4	0.93254	444.2	0.53228
462.8	0.48507	161.8	0.36175			96	0.40291	2335.8	0.82777	207	0.51645	10479.4	0.93452	453.4	0.53341
464.2	0.4861	163.2	0.36252			96.2	0.40376	2337.8	0.82953	207.8	0.51754	10533	0.93651	453.8	0.53454
469.4	0.48713	163.4	0.36329			96.6	0.40462	2376	0.83128	209.2	0.51864	10695.6	0.93849	455	0.53567
472.2	0.48816	163.4	0.36406			97.4	0.40547	2388.6	0.83304	214	0.51974	10900.4	0.94048	455.8	0.53681
474.4	0.48919	163.4	0.36482			98.4	0.40633	2425.2	0.8348	214.4	0.52083	11008.8	0.94246	463.6	0.53794
474.6	0.49022	164.4	0.36559			100	0.40719	2459.2	0.83656	214.4	0.52193	11627.8	0.94444	463.6	0.53907
476	0.49125	164.6	0.36636			100	0.40804	2488	0.83831	214.6	0.52303	11968	0.94643	464.4	0.5402
476.4	0.49228	164.8	0.36713			100	0.4089	2496.4	0.84007	215	0.52412	12342.4	0.94841	466	0.54134
476.8	0.49331	165	0.3679			100.2	0.40975	2530.6	0.84183	215.4	0.52522	12661.8	0.9504	466.2	0.54247
480.8	0.49434	166.8	0.36866			100.2	0.41061	2541.4	0.84359	215.4	0.52632	12729	0.95238	466.8	0.5436
485	0.49537	167.4	0.36943			101.6	0.41146	2542.4	0.84534	218.4	0.52741	12808	0.95437	468.4	0.54473
485.6	0.4964	168	0.3702			101.8	0.41232	2545.8	0.8471	220.4	0.52851	12944	0.95635	468.8	0.54587
486.8	0.49743	168	0.37097			102.6	0.41317	2561.2	0.84886	220.8	0.52961	12979.8	0.95833	469	0.547
491.4	0.49846	169.2	0.37174			103	0.41403	2604.8	0.85062	221.2	0.5307	14401.6	0.96032	470.4	0.54813
491.8	0.49949	169.4	0.3725			103.6	0.41488	2610.2	0.85237	221.2	0.5318	14636.8	0.9623	471.2	0.54926
492.2	0.50051	169.4	0.37327			104	0.41574	2616.8	0.85413	222.6	0.53289	15093.4	0.96429	472	0.5504
495.8	0.50154	169.4	0.37404			104.2	0.4166	2632	0.85589	223.6	0.53399	16755.2	0.96627	473	0.55153
496	0.50257	169.8	0.37481			104.4	0.41745	2659.2	0.85764	224.2	0.53509	16945.4	0.96825	476.6	0.55266
498.8	0.5036	170	0.37558			104.6	0.41831	2696.2	0.8594	225.2	0.53618	17480.8	0.97024	478.2	0.55379
501.6	0.50463	170.2	0.37634			104.8	0.41916	2704.6	0.86116	227.6	0.53728	17488.6	0.97222	478.8	0.55493
501.8	0.50566	171.2	0.37711			105	0.42002	2736.2	0.86292	229.2	0.53838	17962.4	0.97421	479.4	0.55606
502	0.50669	173.8	0.37788			105.4	0.42087	2794.4	0.86467	229.6	0.53947	22726.6	0.97619	480.6	0.55719
503.6	0.50772	174.2	0.37865			105.8	0.42173	2830.8	0.86643	231.8	0.54057	22737.4	0.97817	481.4	0.55832
507.8	0.50875	174.6	0.37942			106.4	0.42258	2831	0.86819	232.6	0.54167	23499	0.98016	484.8	0.55946
507.8	0.50978	175	0.38018			107.4	0.42344	2840.2	0.86995	235.6	0.54276	26299.4	0.98214	487	0.56059
510.8	0.51081	176	0.38095			107.4	0.42429	2926	0.8717	238.2	0.54386	28271.8	0.98413	487	0.56172
511	0.51184	176	0.38172			107.4	0.42515	2929.4	0.87346	239.2	0.54496	29933.2	0.98611	490.4	0.56285
511.8	0.51287	176.6	0.38249			107.6	0.42601	2945.2	0.87522	239.4	0.54605	31508.6	0.9881	491.8	0.56399
518.4	0.5139	177	0.38326			108.4	0.42686	2971.6	0.87698	240.4	0.54715	35037	0.99008	493.2	0.56512
519	0.51493	177	0.38402			108.4	0.42772	3032.6	0.87873	240.8	0.54825	36994	0.99206	493.2	0.56625
520.8	0.51596	177.2	0.38479			109	0.42857	3060.2	0.88049	242	0.54934	44754	0.99405	495.6	0.56738
521	0.51699	177.4	0.38556			109.8	0.42943	3064.6	0.88225	242.2	0.55044	45738.4	0.99603	498.8	0.56852
522.4	0.51802	178	0.38633			110.8	0.43028	3129.4	0.88401	242.6	0.55154	53526.4	0.99802	499.4	0.56965
524.6	0.51905	179.2	0.3871			111.2	0.43114	3233.6	0.88576	244.4	0.55263	67429	1	501.4	0.57078
528.4	0.52008	179.4	0.38786			111.4	0.43199	3249.2	0.88752	244.8	0.55373			508.8	0.57191
529.6	0.52111	179.6	0.38863			112.4	0.43285	3365.2	0.88928	246.2	0.55482			511.2	0.57305
529.6	0.52214	180.8	0.3894			113	0.4337	3492.2	0.89104	247	0.55592			513	0.57418
534.4	0.52317	181.2	0.39017			113.2	0.43456	3512.2	0.89279	248.6	0.55702			514.2	0.57531
534.6	0.5242	181.4	0.39094			113.8	0.43541	3555.8	0.89455	249	0.55811			514.4	0.57644
538	0.52523	183.2	0.39171			114.6	0.43627	3721.4	0.89631	251.8	0.55921			514.4	0.57758
539	0.52626	184.6	0.39247			115.8	0.43713	3830.4	0.89807	253.6	0.56031			515.2	0.57871
540.4	0.52729	184.8	0.39324			116	0.43798	3940.6	0.89982	253.6	0.5614			520	0.57984
541	0.52832	185	0.39401			118.4	0.43884	3945	0.90158	253.8	0.5625			520.4	0.58097
544	0.52935	185.2	0.39478			118.8	0.43969	4007.8	0.90334	254	0.5636			521	0.58211
546.2	0.53038	185.6	0.39555			119	0.44055	4013.2	0.9051	254.6	0.56469			522.4	0.58324
548.4	0.53141	185.8	0.39631			119	0.4414	4084.4	0.90685	255.8	0.56579			523.8	0.58437
549.6	0.53244	186.4	0.39708			119.8	0.44226	4101.2	0.90861	256.6	0.56689			526.4	0.5855
549.8	0.53347	186.4	0.39785			120	0.44311	4107	0.91037	257.6	0.56798			529.2	0.58664
559.8	0.5345	186.8	0.39862			120.2	0.44397	4133	0.91213	258.2	0.56908			536.2	0.58777
564.8	0.53553	187.6	0.39939			120.6	0.44482	4138.6	0.91388	258.6	0.57018			540.8	0.5889
564.8	0.53656	188	0.40015			121.2	0.44568	4170.4	0.91564	259.8	0.57127			542	0.59003
567.4	0.53759	189.4	0.40092			121.8	0.44654	4268.6	0.9174	262.2	0.57237			545	0.59117
567.6	0.53862	189.8	0.40169			121.8	0.44739	4300.2	0.91916	262.2	0.57346			546.8	0.5923
574.2	0.53965	190	0.40246			122.2	0.44825	4303.6	0.92091	262.8	0.57456			549.6	0.59343
575.2	0.54068	190	0.40323			123.2	0.4491	4341	0.92267	263	0.57566			557	0.59456
575.2	0.54171	190.2	0.40399			123.2	0.44996	4427.2	0.92443	263.4	0.57675			557.4	0.5957
575.6	0.54274	191	0.40476			123.4	0.45081	4439.4	0.92619	263.6	0.57785			557.8	0.59683
577.8	0.54377	191.4	0.40553			123.4	0.45167	4530.8	0.92794	265.2	0.57895			558	0.59796
577.8	0.5448	191.6	0.4063			124	0.45252	4566.8	0.9297	266.8	0.58004			561	0.59909
578	0.54583	191.6	0.40707			124.2	0.45338	4645	0.93146	267.8	0.58114			562.4	0.60023
578.8	0.54686	192	0.40783			124.4	0.45423	4817.2	0.93322	268.4	0.58224			562.6	0.60136
590.8	0.54789	193	0.4086			125.2	0.45509	4848.4	0.93497	268.6	0.58333			563.8	0.60249
594.2	0.54892	193.8	0.40937			125.2	0.45595	4924.2	0.93673	269.4	0.58443			563.8	0.60362
594.4	0.54995	195.6	0.41014			125.8	0.4568	5003.2	0.93849	269.4	0.58553			570.2	0.60476
595.6	0.55098	196	0.41091			126	0.45766	5041.2	0.94025	269.8	0.58662			571	0.60589
598.8	0.55201	196.6	0.41167			127.8	0.45851	5137.6	0.942	269.8	0.58772			575.2	0.60702
605.2	0.55304	197.6	0.41244			129	0.45937	5148	0.94376	270.4	0.58882			577.4	0.60815
605.4	0.55407	197.8	0.41321			129.6	0.46022	5260	0.94552	270.6	0.58991			582	0.60929
606.4	0.5551	197.8	0.41398			130.4	0.46108	5290.6	0.94728	271.8	0.59101			584.8	0.61042
607.6	0.55613	198.6	0.41475			131.4	0.46193	5680.2	0.94903	274.2	0.59211			589.2	0.61155
608.6	0.55716	199	0.41551			131.8	0.46279	5844	0.95079	277.2	0.5932			589.8	0.61268
613.4	0.55819	200.4	0.41628			134.4	0.46364	6030.8	0.95255	277.2	0.5943			592	0.61382
614.6	0.55922	200.8	0.41705			134.8	0.4645	6032.2	0.95431	278	0.59539			592.6	0.61495
615	0.56025	201.2	0.41782			135.8	0.46536	6174.6	0.95606	278	0.59649			599.8	0.61608
619.8	0.56128	201.8	0.41859			136.6	0.46621	6503	0.95782	279.8	0.59759			601.2	0.61721
620.6	0.56231	202.2	0.41935			138.6	0.46707	6512.2	0.95958	281	0.59868			603	0.61835
621.6	0.56334	202.4	0.42012			138.8	0.46792	6756.8	0.96134	282.4	0.59978			605.4	0.61948
626.8	0.56437	202.8	0.42089			139	0.46878	6765.2	0.96309	285.8	0.60088			609.4	0.62061
627.2	0.5654	204	0.42166			139.8	0.46963	6834	0.96485	286.4	0.60197			611.2	0.62174
631	0.56643	204.6	0.42243			140.6	0.47049	6980.8	0.96661	286.4	0.60307			612.2	0.62288
632.4	0.56746	205.2	0.4232			141	0.47134	7190.2	0.96837	287	0.60417			612.2	0.62401
632.6	0.56849	205.4	0.42396			141.2	0.4722	7447.6	0.97012	287.2	0.60526			617	0.62514
633.2	0.56952	206.6	0.42473			145.6	0.47305	7765.2	0.97188	287.4	0.60636			620.2	0.62627
635.2	0.57055	208.6	0.4255			146	0.47391	7898.2	0.97364	288.6	0.60746			621.6	0.62741
636.4	0.57158	209.6	0.42627			146.2	0.47476	8021.6	0.9754	288.6	0.60855			626.4	0.62854
638.4	0.57261	210.2	0.42704			150.6	0.47562	9144.8	0.97715	290	0.60965			626.6	0.62967
644.8	0.57364	210.2	0.4278			150.6	0.47648	9502.4	0.97891	293.6	0.61075			630.6	0.6308
646.6	0.57467	210.8	0.42857			151.2	0.47733	10029.2	0.98067	296	0.61184			632	0.63194
648	0.5757	211.8	0.42934			151.8	0.47819	10094.2	0.98243	301.4	0.61294			633.4	0.63307
653.2	0.57673	212.8	0.43011			153.6	0.47904	10469.4	0.98418	302.4	0.61404			640.2	0.6342
653.2	0.57775	213.2	0.43088			153.8	0.4799	11405.4	0.98594	310.6	0.61513			641	0.63533
654.8	0.57878	214.4	0.43164			154.8	0.48075	12524.8	0.9877	312.2	0.61623			642.4	0.63647
656.4	0.57981	215.6	0.43241			155.6	0.48161	12777.2	0.98946	312.4	0.61732			644.4	0.6376
657.6	0.58084	216	0.43318			155.6	0.48246	15015.4	0.99121	312.8	0.61842			645	0.63873
658	0.58187	216.4	0.43395			156.2	0.48332	15941	0.99297	313.6	0.61952			648.8	0.63986
663.8	0.5829	218	0.43472			156.2	0.48417	16617	0.99473	314.2	0.62061			649.6	0.641
664.8	0.58393	218.4	0.43548			158.6	0.48503	18609.4	0.99649	314.2	0.62171			656	0.64213
668.4	0.58496	218.8	0.43625			160	0.48589	29220.8	0.99824	316	0.62281			659.4	0.64326
670.2	0.58599	218.8	0.43702			160	0.48674	72630.2	1	317.2	0.6239			662.8	0.64439
675.6	0.58702	219	0.43779			160.6	0.4876			318.8	0.625			662.8	0.64553
678.2	0.58805	219	0.43856			160.6	0.48845			318.8	0.6261			664.2	0.64666
681.8	0.58908	219.2	0.43932			160.6	0.48931			321.8	0.62719			668	0.64779
683.8	0.59011	219.2	0.44009			162.2	0.49016			322.6	0.62829			673.2	0.64892
684.8	0.59114	219.4	0.44086			162.4	0.49102			322.8	0.62939			674.4	0.65006
688.4	0.59217	219.8	0.44163			162.6	0.49187			322.8	0.63048			676.2	0.65119
692	0.5932	219.8	0.4424			162.6	0.49273			324.6	0.63158			678	0.65232
692.4	0.59423	219.8	0.44316			162.8	0.49358			326	0.63268			681	0.65345
695.6	0.59526	221.6	0.44393			163	0.49444			326.8	0.63377			681.2	0.65459
696.8	0.59629	223.2	0.4447			163.4	0.4953			328	0.63487			683.6	0.65572
701	0.59732	224.4	0.44547			164.2	0.49615			328.6	0.63596			684.6	0.65685
705.2	0.59835	226.6	0.44624			164.6	0.49701			334	0.63706			684.6	0.65798
713	0.59938	227	0.447			164.8	0.49786			337	0.63816			688	0.65912
716.2	0.60041	227.8	0.44777			166.2	0.49872			339.4	0.63925			689.4	0.66025
725.8	0.60144	227.8	0.44854			166.4	0.49957			340.6	0.64035			691.6	0.66138
727	0.60247	227.8	0.44931			166.8	0.50043			341.2	0.64145			694.6	0.66251
727.8	0.6035	228	0.45008			167.4	0.50128			341.2	0.64254			695	0.66365
728.6	0.60453	229.2	0.45084			167.4	0.50214			341.6	0.64364			695.4	0.66478
730.8	0.60556	230.2	0.45161			169	0.50299			342.6	0.64474			698.2	0.66591
736.2	0.60659	230.6	0.45238			171	0.50385			343.8	0.64583			699.4	0.66704
736.2	0.60762	231	0.45315			172	0.5047			344.2	0.64693			713.6	0.66818
740.2	0.60865	232	0.45392			172.2	0.50556			345.4	0.64803			725.4	0.66931
743.6	0.60968	232.4	0.45469			172.4	0.50642			345.6	0.64912			726	0.67044
751.4	0.61071	232.6	0.45545			173	0.50727			347.6	0.65022			727.2	0.67157
751.6	0.61174	232.6	0.45622			174.4	0.50813			347.8	0.65132			730	0.67271
756	0.61277	233.2	0.45699			174.6	0.50898			349.6	0.65241			733	0.67384
756.8	0.6138	233.8	0.45776			175	0.50984			350.2	0.65351			733	0.67497
763	0.61483	234.8	0.45853			176.2	0.51069			350.6	0.65461			734	0.6761
763.6	0.61586	235.6	0.45929			178	0.51155			351.2	0.6557			738.8	0.67724
766.8	0.61689	239	0.46006			179	0.5124			352.2	0.6568			740.4	0.67837
771.4	0.61792	239.2	0.46083			179.8	0.51326			355.2	0.65789			742.6	0.6795
772.8	0.61895	241.2	0.4616			180.4	0.51411			356	0.65899			749.4	0.68063
779.2	0.61998	242	0.46237			181	0.51497			360	0.66009			757.4	0.68177
779.8	0.62101	243.6	0.46313			181.6	0.51583			360.2	0.66118			765.4	0.6829
780.4	0.62204	243.8	0.4639			182	0.51668			361.4	0.66228			765.8	0.68403
780.8	0.62307	244.2	0.46467			182.2	0.51754			362.2	0.66338			768.8	0.68516
782.8	0.6241	245	0.46544			182.2	0.51839			362.8	0.66447			771.4	0.6863
783.8	0.62513	245.2	0.46621			182.8	0.51925			365	0.66557			781.4	0.68743
789.8	0.62616	247.8	0.46697			182.8	0.5201			372	0.66667			783	0.68856
791	0.62719	248.4	0.46774			183	0.52096			375.6	0.66776			793.4	0.68969
794.8	0.62822	248.8	0.46851			183.8	0.52181			379.2	0.66886			796	0.69083
797	0.62925	250.2	0.46928			185.2	0.52267			380.8	0.66996			801	0.69196
800.6	0.63028	250.6	0.47005			186	0.52352			381	0.67105			802.6	0.69309
810.4	0.63131	251.2	0.47081			186.2	0.52438			383	0.67215			809.2	0.69422
820.8	0.63234	251.4	0.47158			186.8	0.52524			384.6	0.67325			812.6	0.69536
822.6	0.63337	252.8	0.47235			187	0.52609			385.4	0.67434			814	0.69649
824.4	0.6344	253.8	0.47312			187.4	0.52695			389.6	0.67544			817.2	0.69762
825.2	0.63543	254.8	0.47389			188.8	0.5278			390.2	0.67654			817.6	0.69875
831.6	0.63646	254.8	0.47465			189.4	0.52866			393	0.67763			819.4	0.69989
839.2	0.63749	255	0.47542			189.6	0.52951			398	0.67873			827.8	0.70102
841.8	0.63852	256.4	0.47619			190.2	0.53037			398.6	0.67982			840.6	0.70215
852.6	0.63955	257.2	0.47696			191.6	0.53122			399	0.68092			843.8	0.70328
854.6	0.64058	258.2	0.47773			192.6	0.53208			407	0.68202			844.6	0.70442
855.4	0.64161	259	0.47849			192.8	0.53293			407.6	0.68311			856.2	0.70555
858.2	0.64264	259	0.47926			192.8	0.53379			408	0.68421			856.6	0.70668
868.2	0.64367	259.2	0.48003			193.4	0.53464			412.2	0.68531			864	0.70781
873	0.6447	260.4	0.4808			193.4	0.5355			416.6	0.6864			875.2	0.70895
880.4	0.64573	260.8	0.48157			194.2	0.53636			420.2	0.6875			887.2	0.71008
893	0.64676	264.4	0.48233			194.4	0.53721			423.4	0.6886			887.2	0.71121
894	0.64779	271	0.4831			196.6	0.53807			426.6	0.68969			894.4	0.71234
898.8	0.64882	271.6	0.48387			196.6	0.53892			430.6	0.69079			903.8	0.71348
900.8	0.64985	272	0.48464			198	0.53978			431.2	0.69189			910.8	0.71461
902.8	0.65088	272	0.48541			198.2	0.54063			436	0.69298			922	0.71574
910.8	0.65191	272.4	0.48618			199.2	0.54149			436.2	0.69408			925.4	0.71687
912.2	0.65294	273.2	0.48694			200.4	0.54234			439.6	0.69518			926.8	0.71801
912.4	0.65396	273.6	0.48771			201	0.5432			440.6	0.69627			927.4	0.71914
918.4	0.65499	273.8	0.48848			202.2	0.54405			441.8	0.69737			928.6	0.72027
921.8	0.65602	274.2	0.48925			203.2	0.54491			442.8	0.69846			938.2	0.7214
922.4	0.65705	277.6	0.49002			204.4	0.54577			445	0.69956			949.4	0.72254
926.2	0.65808	278	0.49078			204.6	0.54662			452.2	0.70066			960.6	0.72367
928.4	0.65911	278	0.49155			207.4	0.54748			453.6	0.70175			962.2	0.7248
931.2	0.66014	278.2	0.49232			208.8	0.54833			460.4	0.70285			981.2	0.72593
934.8	0.66117	278.4	0.49309			209.4	0.54919			460.6	0.70395			990.6	0.72707
937.8	0.6622	279	0.49386			209.4	0.55004			462.4	0.70504			995.6	0.7282
938.4	0.66323	279	0.49462			209.8	0.5509			462.8	0.70614			997.4	0.72933
953.8	0.66426	280	0.49539			211.4	0.55175			466.8	0.70724			997.4	0.73046
955.8	0.66529	280.4	0.49616			214.4	0.55261			476.8	0.70833			997.8	0.7316
957	0.66632	281.2	0.49693			214.8	0.55346			494.4	0.70943			998.4	0.73273
957.2	0.66735	281.4	0.4977			215	0.55432			499.2	0.71053			1003.2	0.73386
957.8	0.66838	281.4	0.49846			215.4	0.55518			502.4	0.71162			1004.8	0.73499
965.6	0.66941	282.8	0.49923			217.2	0.55603			503.8	0.71272			1005	0.73613
968.8	0.67044	283	0.5			218.4	0.55689			505.4	0.71382			1013.8	0.73726
969.8	0.67147	284.2	0.50077			219.8	0.55774			512.2	0.71491			1015.8	0.73839
972	0.6725	286.8	0.50154			219.8	0.5586			512.4	0.71601			1019.6	0.73952
980	0.67353	287	0.5023			220.2	0.55945			518.4	0.71711			1029.6	0.74066
994.4	0.67456	287.8	0.50307			220.8	0.56031			521.4	0.7182			1040.8	0.74179
1001.4	0.67559	288.4	0.50384			222.2	0.56116			524.4	0.7193			1049.2	0.74292
1002.2	0.67662	289.4	0.50461			224	0.56202			530.6	0.72039			1053.2	0.74405
1005.8	0.67765	289.6	0.50538			225.8	0.56287			542.6	0.72149			1073.4	0.74519
1011.2	0.67868	290.8	0.50614			226.6	0.56373			548.2	0.72259			1073.4	0.74632
1014.2	0.67971	291	0.50691			226.8	0.56459			556	0.72368			1078.6	0.74745
1019.4	0.68074	292.8	0.50768			228.4	0.56544			559.4	0.72478			1080.2	0.74858
1021.6	0.68177	292.8	0.50845			229	0.5663			569.8	0.72588			1080.2	0.74972
1022.8	0.6828	295	0.50922			229.8	0.56715			570.8	0.72697			1086.4	0.75085
1030.6	0.68383	295	0.50998			230.8	0.56801			585	0.72807			1093.4	0.75198
1034.2	0.68486	296.6	0.51075			232.2	0.56886			585.6	0.72917			1094.4	0.75311
1049	0.68589	297.4	0.51152			234.8	0.56972			599.4	0.73026			1111	0.75425
1049.8	0.68692	297.4	0.51229			236.8	0.57057			600.8	0.73136			1126	0.75538
1057	0.68795	299.8	0.51306			241	0.57143			603.4	0.73246			1127.6	0.75651
1059.2	0.68898	299.8	0.51382			241.4	0.57228			610.4	0.73355			1128	0.75764
1059.8	0.69001	301	0.51459			241.6	0.57314			619	0.73465			1132.6	0.75878
1070.8	0.69104	301.4	0.51536			243.6	0.57399			620.4	0.73575			1135	0.75991
1071.8	0.69207	301.8	0.51613			243.8	0.57485			624.4	0.73684			1136.8	0.76104
1073.6	0.6931	303.2	0.5169			244	0.57571			630.6	0.73794			1145.6	0.76217
1080.6	0.69413	304	0.51767			244	0.57656			646.6	0.73904			1149.2	0.76331
1089	0.69516	307	0.51843			245.8	0.57742			650.2	0.74013			1153.8	0.76444
1098.4	0.69619	307.2	0.5192			245.8	0.57827			654.2	0.74123			1159.4	0.76557
1101.2	0.69722	307.4	0.51997			246.8	0.57913			671	0.74232			1160.6	0.7667
1103.4	0.69825	307.8	0.52074			250.2	0.57998			683.8	0.74342			1171.4	0.76784
1104.2	0.69928	309.8	0.52151			251	0.58084			684.2	0.74452			1171.8	0.76897
1111	0.70031	309.8	0.52227			251.4	0.58169			688	0.74561			1179.4	0.7701
1113.4	0.70134	311.8	0.52304			254	0.58255			692.6	0.74671			1192.2	0.77123
1116.4	0.70237	311.8	0.52381			254.4	0.5834			696.6	0.74781			1198.8	0.77237
1120.6	0.7034	313	0.52458			254.6	0.58426			698.6	0.7489			1212.2	0.7735
1121	0.70443	314	0.52535			255.8	0.58512			704.4	0.75			1212.4	0.77463
1128.2	0.70546	314.4	0.52611			258.6	0.58597			720.8	0.7511			1219.2	0.77576
1135.2	0.70649	315.6	0.52688			260	0.58683			723.8	0.75219			1222	0.7769
1144.8	0.70752	315.8	0.52765			261.2	0.58768			732	0.75329			1226.2	0.77803
1147.6	0.70855	317.6	0.52842			262.2	0.58854			742	0.75439			1226.8	0.77916
1162.2	0.70958	318.2	0.52919			263.8	0.58939			761.8	0.75548			1234.6	0.78029
1163	0.71061	319.2	0.52995			264.8	0.59025			764	0.75658			1234.8	0.78143
1164.2	0.71164	319.4	0.53072			268.2	0.5911			772.4	0.75768			1238.2	0.78256
1165.2	0.71267	320	0.53149			268.2	0.59196			774.8	0.75877			1244.8	0.78369
1173.6	0.7137	321.2	0.53226			269.4	0.59281			775.8	0.75987			1248.4	0.78482
1178.4	0.71473	323.6	0.53303			270	0.59367			780.8	0.76096			1259	0.78596
1179.8	0.71576	323.6	0.53379			270.6	0.59453			792	0.76206			1259.8	0.78709
1181.6	0.71679	324	0.53456			271.8	0.59538			796.2	0.76316			1260.6	0.78822
1190	0.71782	325	0.53533			271.8	0.59624			797.8	0.76425			1266.2	0.78935
1196.6	0.71885	325	0.5361			272	0.59709			798.6	0.76535			1276.2	0.79049
1198.6	0.71988	325	0.53687			272.4	0.59795			804.8	0.76645			1283	0.79162
1205.8	0.72091	328	0.53763			273	0.5988			814	0.76754			1291.8	0.79275
1206	0.72194	328.2	0.5384			275.6	0.59966			847	0.76864			1303.4	0.79388
1210.6	0.72297	329.4	0.53917			278.2	0.60051			847	0.76974			1305	0.79502
1220.2	0.724	329.6	0.53994			279.4	0.60137			848	0.77083			1307.8	0.79615
1222.2	0.72503	332	0.54071			282.6	0.60222			857.4	0.77193			1310.4	0.79728
1224.8	0.72606	332.8	0.54147			283	0.60308			861.6	0.77303			1312	0.79841
1232	0.72709	334.4	0.54224			284.6	0.60393			864.2	0.77412			1320.6	0.79955
1242.4	0.72812	335.8	0.54301			285.6	0.60479			877.6	0.77522			1337.4	0.80068
1243.8	0.72915	337.8	0.54378			285.8	0.60565			890.2	0.77632			1344.6	0.80181
1247.2	0.73018	338.4	0.54455			287	0.6065			892.4	0.77741			1351.4	0.80294
1247.6	0.7312	338.8	0.54531			288.6	0.60736			911	0.77851			1351.6	0.80408
1253.2	0.73223	339.2	0.54608			289	0.60821			916.6	0.77961			1352.2	0.80521
1255.6	0.73326	339.4	0.54685			290.8	0.60907			938.6	0.7807			1361.4	0.80634
1255.8	0.73429	345	0.54762			291.4	0.60992			940.6	0.7818			1370	0.80747
1259.8	0.73532	346.2	0.54839			293.4	0.61078			951.2	0.78289			1382.4	0.80861
1265.8	0.73635	347.4	0.54916			298	0.61163			965.8	0.78399			1397.4	0.80974
1283.2	0.73738	347.4	0.54992			298.6	0.61249			981.6	0.78509			1403.6	0.81087
1285.8	0.73841	348	0.55069			298.8	0.61334			983.4	0.78618			1405	0.812
1288.4	0.73944	350	0.55146			302	0.6142			995	0.78728			1406.6	0.81314
1292.2	0.74047	350.6	0.55223			302.4	0.61506			997	0.78838			1411.2	0.81427
1301	0.7415	350.8	0.553			303.4	0.61591			1007.4	0.78947			1417.2	0.8154
1301.8	0.74253	351.4	0.55376			304.8	0.61677			1009.8	0.79057			1423.2	0.81653
1306.6	0.74356	352.6	0.55453			305.8	0.61762			1016	0.79167			1424.6	0.81767
1315.8	0.74459	354.6	0.5553			307.4	0.61848			1018	0.79276			1431.8	0.8188
1335.6	0.74562	354.6	0.55607			308.6	0.61933			1026	0.79386			1440.6	0.81993
1344	0.74665	355.8	0.55684			312	0.62019			1028.4	0.79496			1443.6	0.82106
1349.6	0.74768	356.6	0.5576			314.2	0.62104			1030	0.79605			1533.8	0.8222
1357.8	0.74871	356.8	0.55837			314.4	0.6219			1034.6	0.79715			1536.6	0.82333
1358.6	0.74974	357.4	0.55914			316.4	0.62275			1048.2	0.79825			1552.6	0.82446
1360.2	0.75077	357.8	0.55991			317.4	0.62361			1064	0.79934			1561.8	0.82559
1367.6	0.7518	361.4	0.56068			318	0.62447			1096	0.80044			1575	0.82673
1384.8	0.75283	363	0.56144			318	0.62532			1114.4	0.80154			1578.4	0.82786
1389.6	0.75386	363.8	0.56221			319	0.62618			1121.2	0.80263			1590.6	0.82899
1398	0.75489	364.4	0.56298			320.8	0.62703			1124	0.80373			1605.6	0.83012
1400.2	0.75592	365	0.56375			322.2	0.62789			1125.4	0.80482			1639.2	0.83126
1402.6	0.75695	366	0.56452			323.2	0.62874			1157.6	0.80592			1639.8	0.83239
1404	0.75798	366	0.56528			323.2	0.6296			1166	0.80702			1647.6	0.83352
1412.8	0.75901	366.4	0.56605			326	0.63045			1177.4	0.80811			1659.6	0.83465
1447.6	0.76004	368	0.56682			327.2	0.63131			1178.4	0.80921			1687.2	0.83579
1448.6	0.76107	370	0.56759			329.8	0.63216			1181.8	0.81031			1687.2	0.83692
1449	0.7621	375	0.56836			333	0.63302			1183.6	0.8114			1692.4	0.83805
1455.6	0.76313	376	0.56912			333.6	0.63388			1212.8	0.8125			1697.4	0.83918
1468.4	0.76416	379.8	0.56989			333.8	0.63473			1230.8	0.8136			1751.6	0.84032
1468.6	0.76519	380.8	0.57066			335.6	0.63559			1239.6	0.81469			1761	0.84145
1469.2	0.76622	381	0.57143			336.2	0.63644			1261.4	0.81579			1761.4	0.84258
1474.2	0.76725	381.4	0.5722			336.8	0.6373			1266.8	0.81689			1775.4	0.84371
1482.4	0.76828	381.8	0.57296			337	0.63815			1274	0.81798			1784.2	0.84485
1499.2	0.76931	382	0.57373			338	0.63901			1279	0.81908			1790.4	0.84598
1514.2	0.77034	384	0.5745			340	0.63986			1286.8	0.82018			1795.8	0.84711
1518.4	0.77137	384.6	0.57527			340.6	0.64072			1300.6	0.82127			1821	0.84824
1528.6	0.7724	387.2	0.57604			343.4	0.64157			1302.6	0.82237			1837.6	0.84938
1534.8	0.77343	388.6	0.5768			344.8	0.64243			1305.6	0.82346			1842.8	0.85051
1537	0.77446	389.6	0.57757			345.8	0.64328			1307.4	0.82456			1860.4	0.85164
1540.2	0.77549	390	0.57834			346.4	0.64414			1346.4	0.82566			1884.6	0.85277
1550	0.77652	391.2	0.57911			347	0.645			1360.2	0.82675			1894.8	0.85391
1562	0.77755	392.6	0.57988			347.6	0.64585			1386.4	0.82785			1904.8	0.85504
1564.8	0.77858	393.8	0.58065			350	0.64671			1407.4	0.82895			1905.6	0.85617
1575.6	0.77961	395	0.58141			351	0.64756			1413.2	0.83004			1929.8	0.8573
1583.6	0.78064	396	0.58218			353.6	0.64842			1426	0.83114			1956.2	0.85844
1584.6	0.78167	396.2	0.58295			356.8	0.64927			1440.8	0.83224			1961	0.85957
1585.8	0.7827	396.4	0.58372			360.6	0.65013			1441	0.83333			1975.2	0.8607
1597.6	0.78373	398.2	0.58449			360.8	0.65098			1441.6	0.83443			2000	0.86183
1602.4	0.78476	398.8	0.58525			363.2	0.65184			1441.8	0.83553			2010.4	0.86297
1613.4	0.78579	400.4	0.58602			363.6	0.65269			1473.2	0.83662			2013.8	0.8641
1648.4	0.78682	401.4	0.58679			364.4	0.65355			1517.4	0.83772			2015.2	0.86523
1649.4	0.78785	401.8	0.58756			366.6	0.65441			1526.2	0.83882			2015.8	0.86636
1655	0.78888	401.8	0.58833			370.2	0.65526			1558.8	0.83991			2032.8	0.8675
1671.6	0.78991	404.2	0.58909			371	0.65612			1567.2	0.84101			2035.6	0.86863
1672.6	0.79094	405.2	0.58986			371.2	0.65697			1609.8	0.84211			2054.2	0.86976
1686.2	0.79197	405.2	0.59063			372	0.65783			1610.4	0.8432			2059	0.87089
1689.4	0.793	405.4	0.5914			372.8	0.65868			1613.8	0.8443			2075.8	0.87203
1691.2	0.79403	406.8	0.59217			376.8	0.65954			1618.6	0.84539			2130	0.87316
1700.8	0.79506	407.4	0.59293			377	0.66039			1639.8	0.84649			2138	0.87429
1722.8	0.79609	409.4	0.5937			377.6	0.66125			1668.4	0.84759			2146.2	0.87542
1723.6	0.79712	410.8	0.59447			378.4	0.6621			1677.6	0.84868			2148.4	0.87656
1723.8	0.79815	411.2	0.59524			378.4	0.66296			1678	0.84978			2188.2	0.87769
1725.8	0.79918	411.8	0.59601			379.6	0.66382			1705.2	0.85088			2260.2	0.87882
1737.2	0.80021	413	0.59677			379.8	0.66467			1705.6	0.85197			2264	0.87995
1743.8	0.80124	415.2	0.59754			380.4	0.66553			1717.6	0.85307			2267.8	0.88109
1745	0.80227	415.6	0.59831			391	0.66638			1740.6	0.85417			2268.6	0.88222
1750.8	0.8033	415.8	0.59908			391.6	0.66724			1759.6	0.85526			2317	0.88335
1754.8	0.80433	424.4	0.59985			392	0.66809			1788.6	0.85636			2327.4	0.88448
1758.6	0.80536	424.6	0.60061			394.6	0.66895			1817.6	0.85746			2340.2	0.88562
1760.6	0.80639	426.6	0.60138			395.2	0.6698			1820.8	0.85855			2362.8	0.88675
1764.6	0.80742	428	0.60215			395.8	0.67066			1867.4	0.85965			2363	0.88788
1765.6	0.80844	428.4	0.60292			400	0.67151			1890.2	0.86075			2366.6	0.88901
1771.2	0.80947	428.4	0.60369			400	0.67237			1916	0.86184			2383.2	0.89015
1775.4	0.8105	428.6	0.60445			400.2	0.67322			1932.2	0.86294			2415.6	0.89128
1780	0.81153	428.6	0.60522			401	0.67408			1955.4	0.86404			2429.2	0.89241
1784.2	0.81256	428.8	0.60599			402.2	0.67494			1955.4	0.86513			2437.2	0.89354
1796.4	0.81359	429	0.60676			406.4	0.67579			1970	0.86623			2457.2	0.89468
1817.6	0.81462	430.6	0.60753			407.8	0.67665			1990.6	0.86732			2473.2	0.89581
1822	0.81565	430.6	0.60829			407.8	0.6775			2016.8	0.86842			2516.6	0.89694
1830.6	0.81668	433.2	0.60906			411.4	0.67836			2023	0.86952			2523.6	0.89807
1838.2	0.81771	435.4	0.60983			416	0.67921			2029.6	0.87061			2554.8	0.89921
1851	0.81874	435.6	0.6106			418.8	0.68007			2033	0.87171			2556	0.90034
1876.2	0.81977	436.2	0.61137			420.8	0.68092			2095.4	0.87281			2557.8	0.90147
1881.4	0.8208	436.8	0.61214			422	0.68178			2106.4	0.8739			2581.6	0.9026
1935.8	0.82183	437.6	0.6129			422.6	0.68263			2153.6	0.875			2599	0.90374
1936.4	0.82286	439.4	0.61367			434.6	0.68349			2182	0.8761			2638.6	0.90487
1940.8	0.82389	439.6	0.61444			437.2	0.68435			2204.6	0.87719			2680.8	0.906
1952.4	0.82492	443.2	0.61521			437.8	0.6852			2208.6	0.87829			2682.6	0.90713
1974	0.82595	445.4	0.61598			438.2	0.68606			2324.4	0.87939			2708.2	0.90827
1981.6	0.82698	445.6	0.61674			443.8	0.68691			2383.2	0.88048			2731.4	0.9094
1990.2	0.82801	447	0.61751			446.2	0.68777			2385.8	0.88158			2740	0.91053
2004.2	0.82904	450.6	0.61828			446.8	0.68862			2410.2	0.88268			2744	0.91166
2008	0.83007	450.8	0.61905			453.4	0.68948			2426.8	0.88377			2747.6	0.9128
2010	0.8311	451	0.61982			453.4	0.69033			2428.4	0.88487			2770	0.91393
2019.6	0.83213	451.2	0.62058			453.6	0.69119			2433.2	0.88596			2864.8	0.91506
2021.6	0.83316	452	0.62135			457.2	0.69204			2497.6	0.88706			2945.4	0.91619
2052.2	0.83419	453.4	0.62212			457.2	0.6929			2536.2	0.88816			2945.8	0.91733
2053.8	0.83522	457.4	0.62289			457.8	0.69376			2561.2	0.88925			3017.8	0.91846
2064.6	0.83625	458.4	0.62366			462	0.69461			2628.6	0.89035			3042.6	0.91959
2067.6	0.83728	458.4	0.62442			463.4	0.69547			2696	0.89145			3128	0.92072
2075	0.83831	459.6	0.62519			463.6	0.69632			2824.4	0.89254			3187	0.92186
2084.4	0.83934	461.2	0.62596			469.6	0.69718			2863.4	0.89364			3219.2	0.92299
2126.6	0.84037	469.4	0.62673			470.4	0.69803			2884.4	0.89474			3247	0.92412
2135	0.8414	470.8	0.6275			470.8	0.69889			2894.8	0.89583			3308.8	0.92525
2193.4	0.84243	474.4	0.62826			470.8	0.69974			2951.8	0.89693			3320.8	0.92639
2195	0.84346	475.8	0.62903			472.4	0.7006			3051	0.89803			3353.8	0.92752
2200	0.84449	476.8	0.6298			480	0.70145			3100	0.89912			3401.6	0.92865
2202.8	0.84552	477.6	0.63057			482.8	0.70231			3247.6	0.90022			3409.4	0.92978
2211.4	0.84655	478	0.63134			483.8	0.70317			3283.4	0.90132			3411.4	0.93092
2219	0.84758	478.8	0.6321			485.4	0.70402			3294.8	0.90241			3448	0.93205
2221	0.84861	482.6	0.63287			490.8	0.70488			3329.6	0.90351			3529.6	0.93318
2238	0.84964	483.2	0.63364			495.8	0.70573			3424	0.90461			3537.8	0.93431
2240.2	0.85067	483.6	0.63441			496.8	0.70659			3459.6	0.9057			3539.4	0.93545
2252.8	0.8517	483.8	0.63518			501.4	0.70744			3567.8	0.9068			3547	0.93658
2262.6	0.85273	484.8	0.63594			503.6	0.7083			3648	0.90789			3587.4	0.93771
2266.8	0.85376	485.8	0.63671			504.6	0.70915			3649	0.90899			3657	0.93884
2268.2	0.85479	486	0.63748			508.2	0.71001			3706.4	0.91009			3755.4	0.93998
2270	0.85582	487.6	0.63825			513.2	0.71086			3732	0.91118			3904.4	0.94111
2273.6	0.85685	488	0.63902			514.2	0.71172			3792.2	0.91228			3912.4	0.94224
2274.2	0.85788	490	0.63978			516.4	0.71257			3967.8	0.91338			3945.6	0.94337
2284	0.85891	490	0.64055			521	0.71343			3992.6	0.91447			3947.6	0.94451
2286.2	0.85994	492.6	0.64132			527.2	0.71429			4052.8	0.91557			4002.4	0.94564
2308.4	0.86097	495	0.64209			539.6	0.71514			4077	0.91667			4026.8	0.94677
2318.8	0.862	497.6	0.64286			540.2	0.716			4202.6	0.91776			4063.6	0.9479
2328.4	0.86303	498.4	0.64363			540.4	0.71685			4214.2	0.91886			4087.8	0.94904
2340.4	0.86406	499	0.64439			543.6	0.71771			4216.4	0.91996			4198.2	0.95017
2345.8	0.86509	499.6	0.64516			546.2	0.71856			4250	0.92105			4274.4	0.9513
2362	0.86612	500	0.64593			553.2	0.71942			4307.4	0.92215			4293.2	0.95243
2363.8	0.86715	501	0.6467			560.4	0.72027			4355.8	0.92325			4356.4	0.95357
2376.4	0.86818	501.8	0.64747			561.2	0.72113			4365.6	0.92434			4481.8	0.9547
2380.4	0.86921	505	0.64823			563	0.72198			4378.6	0.92544			4523	0.95583
2406	0.87024	507.6	0.649			565.4	0.72284			4387.8	0.92654			4742.4	0.95696
2407.6	0.87127	510.6	0.64977			566	0.7237			4637.6	0.92763			4758.8	0.9581
2413.8	0.8723	513.2	0.65054			566.8	0.72455			4769	0.92873			4765	0.95923
2422.8	0.87333	513.4	0.65131			567.8	0.72541			4812.2	0.92982			4965	0.96036
2495.4	0.87436	514.4	0.65207			568.2	0.72626			4848	0.93092			4972.6	0.96149
2507.4	0.87539	517.2	0.65284			568.6	0.72712			4937.2	0.93202			5138	0.96263
2512.6	0.87642	517.8	0.65361			569.2	0.72797			4953.8	0.93311			5505.6	0.96376
2554	0.87745	520	0.65438			575.6	0.72883			4995.6	0.93421			5561.2	0.96489
2557	0.87848	520	0.65515			576	0.72968			5064.4	0.93531			5598.4	0.96602
2567.4	0.87951	520.2	0.65591			576.8	0.73054			5099.2	0.9364			5950.4	0.96716
2568.6	0.88054	522.2	0.65668			580.8	0.73139			5177.8	0.9375			6046.6	0.96829
2592.4	0.88157	522.2	0.65745			583.2	0.73225			5205.2	0.9386			6229.6	0.96942
2602.4	0.8826	525.2	0.65822			595.2	0.73311			5303	0.93969			6237	0.97055
2604.4	0.88363	525.4	0.65899			601.6	0.73396			5465.6	0.94079			6477	0.97169
2617.4	0.88465	530.6	0.65975			604.8	0.73482			5500.4	0.94189			6831.6	0.97282
2632.6	0.88568	537.8	0.66052			607	0.73567			5503.2	0.94298			7075.2	0.97395
2633.4	0.88671	538.2	0.66129			611.2	0.73653			5533.6	0.94408			8323	0.97508
2639.4	0.88774	539.8	0.66206			614.8	0.73738			5550.4	0.94518			8456	0.97622
2640.8	0.88877	543.2	0.66283			615.6	0.73824			5626.2	0.94627			8502.6	0.97735
2665.2	0.8898	544	0.66359			618.6	0.73909			6025.8	0.94737			8611.8	0.97848
2696.6	0.89083	545.8	0.66436			623.8	0.73995			6251.4	0.94846			9282.4	0.97961
2731.8	0.89186	547.4	0.66513			625.2	0.7408			6355.4	0.94956			9544.6	0.98075
2745.4	0.89289	548.4	0.6659			630.8	0.74166			6466.6	0.95066			9783	0.98188
2749.6	0.89392	550.6	0.66667			633	0.74251			6560	0.95175			10163.2	0.98301
2794.6	0.89495	552	0.66743			635.4	0.74337			6883.2	0.95285			10308.4	0.98414
2796.6	0.89598	553.8	0.6682			639	0.74423			7031.6	0.95395			10392.8	0.98528
2818.8	0.89701	555.2	0.66897			643.8	0.74508			7093.2	0.95504			10724.6	0.98641
2844.8	0.89804	558.2	0.66974			649.4	0.74594			7104.6	0.95614			10739.8	0.98754
2890	0.89907	563	0.67051			664	0.74679			7216	0.95724			11260.2	0.98867
2894.4	0.9001	566.6	0.67127			666.8	0.74765			7240.4	0.95833			11592.2	0.98981
2921.4	0.90113	566.6	0.67204			667.8	0.7485			7432.6	0.95943			15215.6	0.99094
2941.8	0.90216	567.8	0.67281			669.4	0.74936			7549	0.96053			15885	0.99207
2962.2	0.90319	571.2	0.67358			669.6	0.75021			7674.8	0.96162			16398.6	0.9932
2975.4	0.90422	571.2	0.67435			670.6	0.75107			8799.6	0.96272			16820.2	0.99434
2977.8	0.90525	573.2	0.67512			673.6	0.75192			8971.6	0.96382			17665.4	0.99547
2985.6	0.90628	573.6	0.67588			678.6	0.75278			8997.4	0.96491			18889.8	0.9966
2987.2	0.90731	573.8	0.67665			679	0.75364			9189	0.96601			19520.8	0.99773
2988.8	0.90834	577.6	0.67742			690.4	0.75449			9198.8	0.96711			38156.8	0.99887
2996.6	0.90937	580.4	0.67819			692.6	0.75535			9407	0.9682			94609.4	1
3037.8	0.9104	581	0.67896			692.8	0.7562			9432	0.9693
3057.4	0.91143	589.2	0.67972			694.8	0.75706			9811.8	0.97039
3057.6	0.91246	593.4	0.68049			698.8	0.75791			10048.4	0.97149
3061	0.91349	595.4	0.68126			700.2	0.75877			10306	0.97259
3064.8	0.91452	596	0.68203			701.2	0.75962			10428.4	0.97368
3126	0.91555	596.4	0.6828			704.4	0.76048			12121	0.97478
3128.8	0.91658	597.6	0.68356			705.4	0.76133			12164	0.97588
3156.4	0.91761	600.2	0.68433			717.6	0.76219			13278	0.97697
3174.6	0.91864	602.6	0.6851			717.8	0.76305			13283.4	0.97807
3188.2	0.91967	604.8	0.68587			720.2	0.7639			13634.8	0.97917
3191.4	0.9207	605.6	0.68664			727	0.76476			13810.8	0.98026
3222	0.92173	609.4	0.6874			729.4	0.76561			13916	0.98136
3225.8	0.92276	611	0.68817			729.8	0.76647			14241.8	0.98246	--	--	--	--
3240.2	0.92379	611	0.68894			738.4	0.76732			14908.2	0.98355	--	--	--	--
3257.2	0.92482	614.4	0.68971			745.8	0.76818			15053.8	0.98465	--	--	--	--
3258.4	0.92585	619	0.69048			746.6	0.76903			15426.4	0.98575	--	--	--	--
3329	0.92688	620	0.69124			748.4	0.76989			16099.2	0.98684	--	--
3330	0.92791	620.8	0.69201			749	0.77074			16258.2	0.98794	--	--
3357.8	0.92894	623.4	0.69278			767	0.7716			18202.4	0.98904	--	--
3365.2	0.92997	624	0.69355			768.2	0.77246			18909.2	0.99013	--	--
3388	0.931	625.8	0.69432			769.2	0.77331			21819.4	0.99123	--	--
3462.6	0.93203	626.8	0.69508			770.8	0.77417			22166.4	0.99232	--	--
3593.6	0.93306	628	0.69585			771.8	0.77502			22386.6	0.99342	--	--
3624	0.93409	628.8	0.69662			772.8	0.77588			29044.8	0.99452	--	--
3661.8	0.93512	629.2	0.69739			777.4	0.77673			29150.6	0.99561	--	--
3663.2	0.93615	632.2	0.69816			785	0.77759			36415.8	0.99671	--	--
3700.2	0.93718	635.4	0.69892			795.2	0.77844			38588.4	0.99781	--	--
3712	0.93821	639.2	0.69969			805.6	0.7793			38684	0.9989	--	--
3715	0.93924	640.6	0.70046			807.2	0.78015			39992.4	1	--	--
3770.2	0.94027	641.4	0.70123			811	0.78101
3836.8	0.9413	641.6	0.702			821.4	0.78186
3891.4	0.94233	643	0.70276			823.6	0.78272
3938.2	0.94336	646.2	0.70353			830.2	0.78358
3990.8	0.94439	653	0.7043			833.6	0.78443
3996.4	0.94542	653	0.70507			834	0.78529
4083.8	0.94645	655	0.70584			839.8	0.78614
4117.2	0.94748	655.6	0.70661			844.2	0.787
4142.4	0.94851	656.6	0.70737			855.2	0.78785
4223.4	0.94954	663.6	0.70814			859	0.78871
4237.4	0.95057	664.4	0.70891			860.2	0.78956
4248.8	0.9516	664.8	0.70968			860.8	0.79042
4305.6	0.95263	669.6	0.71045			864.2	0.79127
4321.4	0.95366	671.4	0.71121			871.6	0.79213
4355.2	0.95469	673.6	0.71198			872.8	0.79299
4391.6	0.95572	674.8	0.71275			876.4	0.79384	--	--	--	--
4555.4	0.95675	675.2	0.71352			877	0.7947	--	--	--	--
4627.8	0.95778	676.2	0.71429			877.6	0.79555	--	--
4844	0.95881	676.8	0.71505			890.2	0.79641	--	--
4974	0.95984	676.8	0.71582			891.8	0.79726	--	--
5034	0.96087	679.8	0.71659			892.6	0.79812	--	--
5327.6	0.96189	683	0.71736			894.8	0.79897	--	--
5413.6	0.96292	683.6	0.71813			895.2	0.79983	--	--
5440	0.96395	683.6	0.71889			917.8	0.80068	--	--
5440.8	0.96498	688.6	0.71966			933.6	0.80154	--	--
5714.4	0.96601	688.8	0.72043			937.6	0.8024	--	--
5811	0.96704	688.8	0.7212			937.8	0.80325	--	--
6017.6	0.96807	690.2	0.72197			945.8	0.80411	--	--
6025.4	0.9691	693.2	0.72273			955.8	0.80496	--	--
6071.4	0.97013	693.4	0.7235			958.2	0.80582
6086.6	0.97116	703.2	0.72427			961	0.80667
6156.4	0.97219	704.4	0.72504			967	0.80753
6450.4	0.97322	708	0.72581			967.6	0.80838
6588.4	0.97425	708.6	0.72657			972.6	0.80924
6662.2	0.97528	721.2	0.72734			987.8	0.81009
6799.2	0.97631	724.2	0.72811			993.2	0.81095
6959.4	0.97734	728.2	0.72888			994	0.8118
7052.8	0.97837	730.8	0.72965			995	0.81266
7244.2	0.9794	734.2	0.73041			997.6	0.81352
7247.4	0.98043	735	0.73118			1016.8	0.81437
7543.2	0.98146	735.4	0.73195			1027.2	0.81523
7895.8	0.98249	738.6	0.73272			1035.8	0.81608
8692	0.98352	739.6	0.73349			1036.2	0.81694
8840.2	0.98455	743.8	0.73425			1058	0.81779
8852.2	0.98558	744.2	0.73502			1066	0.81865
8975.6	0.98661	745.6	0.73579			1071.4	0.8195
9192	0.98764	751.2	0.73656			1075.6	0.82036
9445.2	0.98867	751.6	0.73733			1093.4	0.82121
9644.6	0.9897	759.4	0.7381			1098.6	0.82207
9696.2	0.99073	760	0.73886			1107.2	0.82293
9825	0.99176	762.4	0.73963			1119.2	0.82378
10396.4	0.99279	763	0.7404			1135.4	0.82464
11362.4	0.99382	764.4	0.74117			1167	0.82549
11814.8	0.99485	774.8	0.74194			1169	0.82635
12075.2	0.99588	776	0.7427			1177.6	0.8272
12284	0.99691	781.2	0.74347			1193.8	0.82806
22464.2	0.99794	784.4	0.74424			1216	0.82891
22685.4	0.99897	793.2	0.74501			1218.4	0.82977
24328.4	1	796.6	0.74578			1223	0.83062
		798.8	0.74654			1225.4	0.83148
		801	0.74731			1239.8	0.83234
		802.8	0.74808			1259.4	0.83319
		804.6	0.74885			1264.8	0.83405
--	--	805	0.74962			1271.6	0.8349
--	--	807.8	0.75038			1273	0.83576
--	--	810	0.75115			1273.8	0.83661
--	--	811	0.75192			1275.2	0.83747
--	--	818.6	0.75269			1276.6	0.83832
--	--	824.2	0.75346			1302.8	0.83918
--	--	826.4	0.75422			1308.6	0.84003
--	--	837	0.75499			1316.4	0.84089
--	--	846.4	0.75576			1345.6	0.84175
--	--	849.2	0.75653			1386.2	0.8426
--	--	850.4	0.7573			1399	0.84346
--	--	854.6	0.75806			1403.2	0.84431
--	--	872.4	0.75883			1404.2	0.84517
--	--	875.6	0.7596			1420.8	0.84602
--		884.2	0.76037			1428.8	0.84688
--		890.2	0.76114			1429.2	0.84773
		892.6	0.7619			1453.8	0.84859
		894.2	0.76267			1482.8	0.84944
		894.6	0.76344			1494.8	0.8503
		895	0.76421			1498.4	0.85115
		896	0.76498			1504.8	0.85201
		896.2	0.76575			1525.8	0.85287
		897.8	0.76651			1526	0.85372
		907.4	0.76728			1534.6	0.85458
		908.4	0.76805			1535.2	0.85543
		908.6	0.76882			1536.4	0.85629
		916.8	0.76959			1544	0.85714
		927.4	0.77035			1549	0.858
		928.4	0.77112			1569.2	0.85885
		939.4	0.77189			1588	0.85971
		943	0.77266			1589.2	0.86056
		952.2	0.77343			1590.6	0.86142
		955	0.77419			1598.8	0.86228
		958.8	0.77496			1601.4	0.86313
		969.8	0.77573			1603	0.86399
		971.2	0.7765			1608.4	0.86484
		971.8	0.77727			1609.2	0.8657
		972.6	0.77803			1625.6	0.86655
		975.4	0.7788			1631.4	0.86741
		976	0.77957			1634.6	0.86826
		980.6	0.78034			1638.6	0.86912
		980.8	0.78111			1645.6	0.86997
		982.4	0.78187			1664.2	0.87083
		984.4	0.78264			1684	0.87169
		985.8	0.78341			1693	0.87254
		987.4	0.78418			1694.8	0.8734
		992	0.78495			1730.4	0.87425
		994.4	0.78571			1750.2	0.87511
		994.8	0.78648			1769.8	0.87596
		1004.4	0.78725			1770.2	0.87682
		1005.4	0.78802			1770.8	0.87767
		1016	0.78879			1777.2	0.87853
		1018.8	0.78955			1778.2	0.87938
		1021.2	0.79032			1815.2	0.88024
		1026.4	0.79109			1851.6	0.88109
		1029.6	0.79186			1854.2	0.88195
		1031.6	0.79263			1860	0.88281
		1033.2	0.79339			1877	0.88366
		1039.8	0.79416			1879	0.88452
		1048.6	0.79493			1887.2	0.88537
		1052.4	0.7957			1889.2	0.88623
		1053.8	0.79647			1916	0.88708
		1056.2	0.79724			1920	0.88794
		1059.8	0.798			1959.4	0.88879
		1066.6	0.79877			1972.8	0.88965
		1066.8	0.79954			1982	0.8905
		1068	0.80031			2002.2	0.89136
		1068.8	0.80108			2017	0.89222
		1071.4	0.80184			2021	0.89307
		1082.2	0.80261			2027.8	0.89393
		1083.6	0.80338			2040.2	0.89478
		1083.8	0.80415			2044.8	0.89564
		1084.2	0.80492			2052	0.89649
		1086.6	0.80568			2061.6	0.89735
		1090.4	0.80645			2073.6	0.8982
		1094	0.80722			2084.2	0.89906
		1094.2	0.80799			2086.6	0.89991
		1094.4	0.80876			2089.4	0.90077
		1101.2	0.80952			2108.2	0.90163
		1101.4	0.81029			2154.8	0.90248
		1115.6	0.81106			2160.6	0.90334
		1116.6	0.81183			2179.8	0.90419
		1121	0.8126			2195.8	0.90505
		1127.2	0.81336			2196	0.9059
		1129.8	0.81413			2202	0.90676
		1144.4	0.8149			2207	0.90761
		1146.6	0.81567			2212.8	0.90847
		1148.2	0.81644			2246.4	0.90932
		1150	0.8172			2253.8	0.91018
		1154.8	0.81797			2268.2	0.91104
		1158	0.81874			2313.8	0.91189
		1163.4	0.81951			2370.8	0.91275
		1167.6	0.82028			2374.4	0.9136
		1168.8	0.82104			2387.6	0.91446
		1178.8	0.82181			2420.6	0.91531
		1183.6	0.82258			2438.8	0.91617
		1184.2	0.82335			2440.4	0.91702
		1190.4	0.82412			2449.6	0.91788
		1191.6	0.82488			2499.2	0.91873
		1202.2	0.82565			2534.4	0.91959
		1203	0.82642			2632	0.92044
		1203.4	0.82719			2726.6	0.9213
		1221.2	0.82796			2762.4	0.92216
		1228.6	0.82873			2802.4	0.92301
		1228.8	0.82949			2817	0.92387
		1236.4	0.83026			2829	0.92472
		1241.8	0.83103			2837.6	0.92558
		1244	0.8318			2847.8	0.92643
		1255.2	0.83257			2853	0.92729
		1258.4	0.83333			2894	0.92814
		1262.2	0.8341			2974.4	0.929
		1264.4	0.83487			3012.6	0.92985
		1281.4	0.83564			3018.6	0.93071
		1283.4	0.83641			3051.4	0.93157
		1288	0.83717			3057.6	0.93242
		1293.4	0.83794			3089.2	0.93328
		1299.2	0.83871			3110.6	0.93413
		1314.2	0.83948			3142.4	0.93499
		1319.6	0.84025			3146	0.93584
		1320.2	0.84101			3161	0.9367
		1323.6	0.84178			3175.4	0.93755
		1324.4	0.84255			3236.2	0.93841
		1327	0.84332			3300.2	0.93926
		1332	0.84409			3357.6	0.94012
		1333.2	0.84485			3370.2	0.94098
		1335.2	0.84562			3416.4	0.94183
		1339.6	0.84639			3446.6	0.94269
		1347	0.84716			3471.2	0.94354
		1358.4	0.84793			3569.8	0.9444
		1363.6	0.84869			3644.6	0.94525
		1367	0.84946			3720.4	0.94611
		1368.6	0.85023			3852.6	0.94696
		1376	0.851			3853	0.94782
		1394.4	0.85177			3866.6	0.94867
		1396.4	0.85253			3950.2	0.94953
		1396.6	0.8533			3989	0.95038
		1415.8	0.85407			3989.4	0.95124
		1416.8	0.85484			4136.2	0.9521
		1431.8	0.85561			4197	0.95295
		1436.2	0.85637			4358.4	0.95381
		1445.2	0.85714			4437	0.95466
		1450.6	0.85791			4452.2	0.95552
		1463	0.85868			4670	0.95637
		1468.4	0.85945			4692.2	0.95723
		1482.8	0.86022			4800.6	0.95808
		1489.2	0.86098			4817.6	0.95894
		1512.8	0.86175			4905.4	0.95979
		1513.4	0.86252			4999.6	0.96065
		1519.2	0.86329			5014.4	0.96151
		1520.4	0.86406			5087.2	0.96236
		1524	0.86482			5105	0.96322
		1525.8	0.86559			5148.2	0.96407
		1537.4	0.86636			5158.2	0.96493
		1567.2	0.86713			5441.6	0.96578
		1588.4	0.8679			5616	0.96664
		1591	0.86866			5673.8	0.96749
		1598	0.86943			5910.6	0.96835
		1610.8	0.8702			6091.6	0.9692
		1627.2	0.87097			6412	0.97006
		1629.6	0.87174			6468.4	0.97092
		1632.4	0.8725			6510.4	0.97177
		1639.2	0.87327			6606.4	0.97263
		1641.6	0.87404			6610.8	0.97348
		1650.2	0.87481			6621	0.97434
		1651.8	0.87558			6817.6	0.97519
		1681.4	0.87634			7614.6	0.97605
		1683.8	0.87711			7723.4	0.9769
		1691	0.87788			7758.6	0.97776
		1700.2	0.87865			8563.2	0.97861
		1701.6	0.87942			8729.4	0.97947
		1715.4	0.88018			9494	0.98033
		1731.6	0.88095			9767	0.98118
		1752.6	0.88172			10059	0.98204
		1761.4	0.88249			10151	0.98289
		1766.6	0.88326			10172	0.98375
		1767.2	0.88402			10374.8	0.9846
		1848.2	0.88479			10867.2	0.98546
		1860.8	0.88556			11407.8	0.98631
		1863.2	0.88633			13110	0.98717
		1878	0.8871			14437.6	0.98802
		1882.2	0.88786			14529.8	0.98888
		1895.8	0.88863			18119.8	0.98973
		1897	0.8894			20372.8	0.99059
		1903.8	0.89017			21111.8	0.99145
		1931.8	0.89094			24408.8	0.9923
		1970	0.89171			26693.6	0.99316
		1978.8	0.89247			27111.8	0.99401
		1998	0.89324			33738.6	0.99487
		2003.8	0.89401			40904	0.99572
		2038.4	0.89478			48913.2	0.99658
		2047.8	0.89555			58079	0.99743
		2083.2	0.89631			62015.4	0.99829
		2095.8	0.89708			65269.4	0.99914
		2118	0.89785			111444	1
		2128.2	0.89862
		2130	0.89939
		2133.2	0.90015
		2173.6	0.90092
		2174.2	0.90169
		2177	0.90246
		2188.2	0.90323
		2188.8	0.90399
		2189.6	0.90476
		2194.8	0.90553
		2203.4	0.9063
		2220	0.90707
		2241	0.90783
		2252.8	0.9086
		2270.4	0.90937	--	--	--	--
		2278.6	0.91014	--	--	--	--
		2288.6	0.91091	--	--	--	--
		2350.2	0.91167	--	--	--	--
		2359	0.91244	--	--	--	--
		2362.8	0.91321	--	--	--	--
		2372.2	0.91398	--	--	--	--
		2380.6	0.91475	--	--	--	--
		2381.6	0.91551	--	--	--	--
		2399.8	0.91628	--	--	--	--
		2409.6	0.91705	--	--	--	--
		2425.4	0.91782	--	--	--	--
		2444.2	0.91859	--	--	--	--
		2498.8	0.91935	--	--	--	--
		2502.6	0.92012	--	--	--	--
		2508.8	0.92089	--	--	--	--
		2563.8	0.92166	--	--	--	--
		2623.6	0.92243
		2675.8	0.9232
		2715.4	0.92396
		2716.2	0.92473
		2736.8	0.9255
		2741.6	0.92627
		2757.6	0.92704
		2773.8	0.9278
		2778.4	0.92857
		2827	0.92934
		2829.4	0.93011
		2845.6	0.93088
		2892.8	0.93164
		2894.8	0.93241
		2937	0.93318
		2938.6	0.93395
		2981.2	0.93472
		3039.2	0.93548
		3051.8	0.93625
		3061.2	0.93702
		3070.4	0.93779
		3111.4	0.93856
		3131.6	0.93932
		3180.8	0.94009
		3204.2	0.94086
		3204.4	0.94163
		3219	0.9424
		3298.8	0.94316
		3307	0.94393
		3325.6	0.9447
		3346	0.94547
		3367.2	0.94624
		3464.4	0.947
		3510.2	0.94777
		3561.4	0.94854
		3604.6	0.94931
		3630.4	0.95008
		3679	0.95084
		3711.2	0.95161
		3765.2	0.95238
		3778.8	0.95315
		3853	0.95392
		3912.2	0.95469
		3918.2	0.95545
		3934.6	0.95622
		3956.6	0.95699
		3997.6	0.95776
		4010.4	0.95853
		4032.8	0.95929
		4048.8	0.96006
		4055	0.96083
		4175.8	0.9616
		4199	0.96237
		4211.2	0.96313
		4234.8	0.9639
		4338.6	0.96467
		4344.8	0.96544
		4419.4	0.96621
		4433.8	0.96697
		4517.2	0.96774
		4544.2	0.96851
		4557.6	0.96928
		4718.6	0.97005
		4973.6	0.97081
		5050.4	0.97158
		5662.8	0.97235
		5993	0.97312
		5996.8	0.97389
		6440.6	0.97465
		6496.6	0.97542
		6542.4	0.97619
		6797.4	0.97696
		7079.4	0.97773
		7105.6	0.97849
		7213.8	0.97926
		7304.4	0.98003
		7324.8	0.9808
		7462.4	0.98157
		7611.8	0.98233
		7881.6	0.9831
		8129.4	0.98387
		8194.8	0.98464
		8412.8	0.98541
		8455.4	0.98618
		8554.6	0.98694
		8641.8	0.98771
		8776.6	0.98848
		9154.2	0.98925
		9356.2	0.99002
		9837.2	0.99078
		10174.8	0.99155
		10807.2	0.99232
		12699.6	0.99309
		12814.6	0.99386
		12841.4	0.99462
		14294.2	0.99539
		16253.2	0.99616
		18071.4	0.99693
		20116.6	0.9977
		21259	0.99846
		75942.4	0.99923
		123366	1
		--	--
		--	--
		--	--
		--	--
		--	--
		--	--
		--	--
		--	--
		--	--
		--	--
		--	--
		--	--
		--	--
		--	--
		--	--
		--	--
		--	--

## Sheet: Fig. 2 c
C1	C1_roli	C3	C3 roli	D2	D2 roli	D3	D3 roli
1.25	0.46667	0.56667	6.18333	0.41667	0.6	0.23333	0.7
0.11667	0.68333	0.8	3.26667	0.15	0.26667	0.1875	0.38333
0.8	0.75	0.18333	0.35	0.13333	0.36667	0.33333	0.31667
0.26667	0.8	0.43333	0.18333	0.28333	0.33333	0.1	0.38333
0.31667	0.61667	1.75	0.38333	0.16667	0.48333	0.01667	1.63333
1.05	1.16667	0.64167	0.56667	0.1	0.83333	0.03333	0.05
0.91667	0.65	0.50417	0.25	0.10833	1.46667	0.13333	0.15
0.50417	0.23333	--	0.03333	0.19167	3.24691	0.11333	0.0125
1.13333	2.275	--	0.125	0.74167	0.25556	0.12917	0.05
1.1875	0.44583	--	0.18333	0.14583	0.0375	0.075	2.425
--	2.28333	--	0.65833	0.1875	--	0.31667	1.425
--	0.16667	--	0.05556	0.41667	--	0.01111	0.05333

## Sheet: fig. 2d
C1	%	C1+roli	%	D3	%	D3+ roli	%	C3	%	C3+roli	%	D2	%	D2+roli	%
2.441	0.00104	2.014	0.000775194	2.625	0.00476	2.014	0.000864304	2.075	0.00178	2.38	0.00111	2.625	0.00203	2.075	0.00115
2.502	0.00208	2.258	0.00155	2.747	0.00952	2.075	0.00173	2.197	0.00357	2.38	0.00222	2.625	0.00407	2.197	0.00229
2.502	0.00312	2.441	0.00233	2.747	0.01429	2.258	0.00259	2.258	0.00535	2.441	0.00333	3.235	0.0061	2.197	0.00344
2.563	0.00416	2.563	0.0031	2.869	0.01905	2.319	0.00346	2.38	0.00713	2.441	0.00444	3.418	0.00813	2.197	0.00459
2.747	0.0052	2.563	0.00388	2.991	0.02381	2.502	0.00432	2.38	0.00891	2.502	0.00556	3.479	0.01016	2.258	0.00573
3.052	0.00624	2.625	0.00465	3.174	0.02857	2.502	0.00519	2.441	0.0107	2.502	0.00667	4.028	0.0122	2.319	0.00688
3.113	0.00728	2.686	0.00543	3.174	0.03333	2.502	0.00605	2.441	0.01248	2.502	0.00778	4.089	0.01423	2.38	0.00803
3.235	0.00832	2.808	0.0062	3.235	0.0381	2.563	0.00691	2.441	0.01426	2.502	0.00889	4.15	0.01626	2.502	0.00917
3.296	0.00937	2.808	0.00698	3.235	0.04286	2.625	0.00778	2.502	0.01604	2.625	0.01	4.517	0.01829	2.502	0.01032
3.479	0.01041	2.93	0.00775	3.296	0.04762	2.686	0.00864	2.563	0.01783	2.625	0.01111	4.7	0.02033	2.563	0.01147
3.479	0.01145	2.991	0.00853	3.479	0.05238	2.747	0.00951	2.563	0.01961	2.625	0.01222	4.883	0.02236	2.625	0.01261
3.479	0.01249	3.052	0.0093	3.479	0.05714	2.808	0.01037	2.563	0.02139	2.625	0.01333	4.883	0.02439	2.808	0.01376
3.54	0.01353	3.113	0.01008	3.54	0.0619	2.93	0.01124	2.625	0.02317	2.625	0.01444	4.883	0.02642	2.869	0.01491
3.54	0.01457	3.113	0.01085	3.54	0.06667	2.93	0.0121	2.625	0.02496	2.686	0.01556	5.005	0.02846	2.869	0.01606
3.54	0.01561	3.113	0.01163	3.54	0.07143	2.93	0.01296	2.808	0.02674	2.869	0.01667	5.005	0.03049	2.93	0.0172
3.601	0.01665	3.113	0.0124	3.54	0.07619	2.991	0.01383	2.808	0.02852	2.93	0.01778	5.005	0.03252	2.93	0.01835
3.662	0.01769	3.357	0.01318	3.601	0.08095	3.052	0.01469	2.808	0.0303	2.93	0.01889	5.005	0.03455	2.991	0.0195
3.723	0.01873	3.418	0.01395	3.662	0.08571	3.052	0.01556	2.808	0.03209	2.93	0.02	5.005	0.03659	2.991	0.02064
3.723	0.01977	3.479	0.01473	3.845	0.09048	3.052	0.01642	2.808	0.03387	2.991	0.02111	5.066	0.03862	3.052	0.02179
3.723	0.02081	3.479	0.0155	3.906	0.09524	3.113	0.01729	2.808	0.03565	2.991	0.02222	5.066	0.04065	3.052	0.02294
3.723	0.02185	3.601	0.01628	3.906	0.1	3.113	0.01815	2.93	0.03743	3.052	0.02333	5.066	0.04268	3.052	0.02408
3.784	0.02289	3.601	0.01705	3.967	0.10476	3.174	0.01901	2.93	0.03922	3.052	0.02444	5.066	0.04472	3.113	0.02523
3.784	0.02393	3.662	0.01783	4.028	0.10952	3.235	0.01988	2.93	0.041	3.052	0.02556	5.127	0.04675	3.174	0.02638
3.784	0.02497	3.723	0.0186	4.028	0.11429	3.357	0.02074	2.93	0.04278	3.113	0.02667	5.188	0.04878	3.174	0.02752
3.845	0.02601	3.723	0.01938	4.028	0.11905	3.357	0.02161	2.991	0.04456	3.174	0.02778	5.188	0.05081	3.296	0.02867
3.906	0.02706	3.723	0.02016	4.028	0.12381	3.418	0.02247	2.991	0.04635	3.174	0.02889	5.188	0.05285	3.357	0.02982
4.028	0.0281	3.723	0.02093	4.028	0.12857	3.479	0.02334	2.991	0.04813	3.235	0.03	5.249	0.05488	3.418	0.03096
4.028	0.02914	3.784	0.02171	4.028	0.13333	3.54	0.0242	2.991	0.04991	3.235	0.03111	5.249	0.05691	3.479	0.03211
4.089	0.03018	3.784	0.02248	4.089	0.1381	3.54	0.02506	2.991	0.05169	3.235	0.03222	5.249	0.05894	3.479	0.03326
4.15	0.03122	3.845	0.02326	4.089	0.14286	3.54	0.02593	2.991	0.05348	3.296	0.03333	5.249	0.06098	3.479	0.0344
4.15	0.03226	3.845	0.02403	4.089	0.14762	3.601	0.02679	3.052	0.05526	3.296	0.03444	5.249	0.06301	3.54	0.03555
4.15	0.0333	3.845	0.02481	4.089	0.15238	3.601	0.02766	3.052	0.05704	3.296	0.03556	5.249	0.06504	3.662	0.0367
4.15	0.03434	3.845	0.02558	4.089	0.15714	3.601	0.02852	3.052	0.05882	3.357	0.03667	5.31	0.06707	3.662	0.03784
4.211	0.03538	3.906	0.02636	4.15	0.1619	3.662	0.02939	3.113	0.06061	3.357	0.03778	5.31	0.06911	3.662	0.03899
4.211	0.03642	3.906	0.02713	4.15	0.16667	3.662	0.03025	3.113	0.06239	3.357	0.03889	5.31	0.07114	3.723	0.04014
4.272	0.03746	3.906	0.02791	4.211	0.17143	3.662	0.03111	3.113	0.06417	3.418	0.04	5.432	0.07317	3.723	0.04128
4.272	0.0385	3.906	0.02868	4.211	0.17619	3.662	0.03198	3.113	0.06595	3.418	0.04111	5.432	0.0752	3.784	0.04243
4.272	0.03954	3.906	0.02946	4.272	0.18095	3.784	0.03284	3.113	0.06774	3.479	0.04222	5.432	0.07724	3.784	0.04358
4.272	0.04058	3.906	0.03023	4.272	0.18571	3.784	0.03371	3.174	0.06952	3.479	0.04333	5.432	0.07927	3.784	0.04472
4.272	0.04162	3.967	0.03101	4.333	0.19048	3.784	0.03457	3.174	0.0713	3.54	0.04444	5.432	0.0813	3.784	0.04587
4.272	0.04266	3.967	0.03178	4.333	0.19524	3.784	0.03544	3.174	0.07308	3.54	0.04556	5.493	0.08333	3.784	0.04702
4.333	0.0437	3.967	0.03256	4.333	0.2	3.845	0.0363	3.174	0.07487	3.54	0.04667	5.554	0.08537	3.906	0.04817
4.333	0.04475	3.967	0.03333	4.333	0.20476	3.845	0.03717	3.174	0.07665	3.601	0.04778	5.554	0.0874	3.906	0.04931
4.333	0.04579	4.028	0.03411	4.333	0.20952	3.906	0.03803	3.235	0.07843	3.601	0.04889	5.554	0.08943	3.906	0.05046
4.333	0.04683	4.028	0.03488	4.395	0.21429	3.967	0.03889	3.235	0.08021	3.601	0.05	5.554	0.09146	3.906	0.05161
4.395	0.04787	4.028	0.03566	4.395	0.21905	3.967	0.03976	3.235	0.082	3.601	0.05111	5.554	0.0935	3.967	0.05275
4.395	0.04891	4.089	0.03643	4.395	0.22381	4.028	0.04062	3.296	0.08378	3.662	0.05222	5.554	0.09553	3.967	0.0539
4.456	0.04995	4.089	0.03721	4.456	0.22857	4.028	0.04149	3.296	0.08556	3.662	0.05333	5.615	0.09756	3.967	0.05505
4.456	0.05099	4.089	0.03798	4.517	0.23333	4.089	0.04235	3.296	0.08734	3.662	0.05444	5.615	0.09959	3.967	0.05619
4.517	0.05203	4.089	0.03876	4.517	0.2381	4.089	0.04322	3.296	0.08913	3.662	0.05556	5.615	0.10163	4.028	0.05734
4.517	0.05307	4.089	0.03953	4.517	0.24286	4.089	0.04408	3.357	0.09091	3.723	0.05667	5.615	0.10366	4.028	0.05849
4.578	0.05411	4.15	0.04031	4.517	0.24762	4.15	0.04494	3.418	0.09269	3.723	0.05778	5.615	0.10569	4.089	0.05963
4.578	0.05515	4.15	0.04109	4.639	0.25238	4.272	0.04581	3.418	0.09447	3.723	0.05889	5.615	0.10772	4.089	0.06078
4.578	0.05619	4.15	0.04186	4.7	0.25714	4.333	0.04667	3.418	0.09626	3.723	0.06	5.676	0.10976	4.089	0.06193
4.639	0.05723	4.272	0.04264	4.7	0.2619	4.333	0.04754	3.418	0.09804	3.723	0.06111	5.676	0.11179	4.089	0.06307
4.639	0.05827	4.272	0.04341	4.7	0.26667	4.333	0.0484	3.418	0.09982	3.723	0.06222	5.676	0.11382	4.089	0.06422
4.639	0.05931	4.333	0.04419	4.761	0.27143	4.395	0.04927	3.479	0.1016	3.723	0.06333	5.676	0.11585	4.15	0.06537
4.639	0.06035	4.333	0.04496	4.761	0.27619	4.456	0.05013	3.479	0.10339	3.784	0.06444	5.737	0.11789	4.15	0.06651
4.639	0.06139	4.395	0.04574	4.761	0.28095	4.517	0.05099	3.479	0.10517	3.784	0.06556	5.737	0.11992	4.211	0.06766
4.7	0.06243	4.395	0.04651	4.822	0.28571	4.517	0.05186	3.479	0.10695	3.845	0.06667	5.737	0.12195	4.211	0.06881
4.7	0.06348	4.456	0.04729	4.822	0.29048	4.517	0.05272	3.479	0.10873	3.845	0.06778	5.737	0.12398	4.211	0.06995
4.7	0.06452	4.456	0.04806	4.822	0.29524	4.639	0.05359	3.479	0.11052	3.906	0.06889	5.737	0.12602	4.211	0.0711
4.7	0.06556	4.456	0.04884	4.883	0.3	4.7	0.05445	3.479	0.1123	3.906	0.07	5.798	0.12805	4.211	0.07225
4.7	0.0666	4.456	0.04961	4.883	0.30476	4.7	0.05532	3.54	0.11408	3.906	0.07111	5.798	0.13008	4.211	0.07339
4.7	0.06764	4.456	0.05039	4.883	0.30952	4.7	0.05618	3.54	0.11586	3.967	0.07222	5.798	0.13211	4.272	0.07454
4.7	0.06868	4.517	0.05116	4.944	0.31429	4.822	0.05704	3.601	0.11765	3.967	0.07333	5.798	0.13415	4.272	0.07569
4.761	0.06972	4.517	0.05194	5.005	0.31905	4.944	0.05791	3.601	0.11943	3.967	0.07444	5.859	0.13618	4.333	0.07683
4.761	0.07076	4.517	0.05271	5.005	0.32381	4.944	0.05877	3.601	0.12121	3.967	0.07556	5.859	0.13821	4.333	0.07798
4.761	0.0718	4.517	0.05349	5.066	0.32857	5.005	0.05964	3.601	0.12299	4.028	0.07667	5.92	0.14024	4.395	0.07913
4.761	0.07284	4.517	0.05426	5.066	0.33333	5.005	0.0605	3.601	0.12478	4.028	0.07778	5.92	0.14228	4.395	0.08028
4.761	0.07388	4.578	0.05504	5.127	0.3381	5.066	0.06137	3.601	0.12656	4.028	0.07889	5.92	0.14431	4.456	0.08142
4.822	0.07492	4.578	0.05581	5.127	0.34286	5.127	0.06223	3.662	0.12834	4.028	0.08	5.981	0.14634	4.517	0.08257
4.822	0.07596	4.578	0.05659	5.188	0.34762	5.249	0.06309	3.662	0.13012	4.089	0.08111	5.981	0.14837	4.578	0.08372
4.822	0.077	4.578	0.05736	5.188	0.35238	5.371	0.06396	3.662	0.13191	4.089	0.08222	6.042	0.15041	4.578	0.08486
4.822	0.07804	4.578	0.05814	5.188	0.35714	5.371	0.06482	3.662	0.13369	4.089	0.08333	6.104	0.15244	4.578	0.08601
4.822	0.07908	4.639	0.05891	5.249	0.3619	5.493	0.06569	3.723	0.13547	4.089	0.08444	6.104	0.15447	4.639	0.08716
4.822	0.08012	4.639	0.05969	5.249	0.36667	5.554	0.06655	3.723	0.13725	4.089	0.08556	6.104	0.1565	4.639	0.0883
4.883	0.08117	4.639	0.06047	5.31	0.37143	5.615	0.06742	3.723	0.13904	4.089	0.08667	6.104	0.15854	4.639	0.08945
4.883	0.08221	4.639	0.06124	5.31	0.37619	5.615	0.06828	3.723	0.14082	4.15	0.08778	6.104	0.16057	4.7	0.0906
4.883	0.08325	4.639	0.06202	5.31	0.38095	5.615	0.06914	3.784	0.1426	4.15	0.08889	6.104	0.1626	4.7	0.09174
4.883	0.08429	4.639	0.06279	5.371	0.38571	5.676	0.07001	3.784	0.14439	4.15	0.09	6.104	0.16463	4.7	0.09289
4.944	0.08533	4.7	0.06357	5.371	0.39048	5.676	0.07087	3.784	0.14617	4.211	0.09111	6.104	0.16667	4.7	0.09404
4.944	0.08637	4.7	0.06434	5.371	0.39524	5.676	0.07174	3.784	0.14795	4.211	0.09222	6.165	0.1687	4.761	0.09518
4.944	0.08741	4.7	0.06512	5.432	0.4	5.737	0.0726	3.784	0.14973	4.211	0.09333	6.165	0.17073	4.761	0.09633
4.944	0.08845	4.7	0.06589	5.432	0.40476	5.737	0.07347	3.784	0.15152	4.211	0.09444	6.165	0.17276	4.822	0.09748
4.944	0.08949	4.7	0.06667	5.432	0.40952	5.92	0.07433	3.784	0.1533	4.211	0.09556	6.226	0.1748	4.822	0.09862
5.005	0.09053	4.7	0.06744	5.493	0.41429	5.92	0.07519	3.845	0.15508	4.272	0.09667	6.226	0.17683	4.822	0.09977
5.005	0.09157	4.761	0.06822	5.493	0.41905	5.92	0.07606	3.906	0.15686	4.272	0.09778	6.226	0.17886	4.822	0.10092
5.066	0.09261	4.761	0.06899	5.493	0.42381	5.92	0.07692	3.906	0.15865	4.272	0.09889	6.226	0.18089	4.883	0.10206
5.066	0.09365	4.761	0.06977	5.493	0.42857	5.981	0.07779	3.906	0.16043	4.272	0.1	6.226	0.18293	5.005	0.10321
5.066	0.09469	4.761	0.07054	5.493	0.43333	5.981	0.07865	3.967	0.16221	4.272	0.10111	6.226	0.18496	5.005	0.10436
5.066	0.09573	4.822	0.07132	5.493	0.4381	6.042	0.07952	3.967	0.16399	4.272	0.10222	6.287	0.18699	5.005	0.1055
5.066	0.09677	4.822	0.07209	5.554	0.44286	6.042	0.08038	3.967	0.16578	4.272	0.10333	6.287	0.18902	5.066	0.10665
5.066	0.09781	4.822	0.07287	5.554	0.44762	6.042	0.08124	3.967	0.16756	4.333	0.10444	6.287	0.19106	5.066	0.1078
5.066	0.09886	4.822	0.07364	5.554	0.45238	6.104	0.08211	4.028	0.16934	4.333	0.10556	6.287	0.19309	5.066	0.10894
5.066	0.0999	4.822	0.07442	5.615	0.45714	6.104	0.08297	4.028	0.17112	4.333	0.10667	6.348	0.19512	5.066	0.11009
5.066	0.10094	4.883	0.07519	5.615	0.4619	6.104	0.08384	4.028	0.17291	4.395	0.10778	6.348	0.19715	5.066	0.11124
5.127	0.10198	4.883	0.07597	5.615	0.46667	6.104	0.0847	4.028	0.17469	4.395	0.10889	6.348	0.19919	5.127	0.11239
5.127	0.10302	4.944	0.07674	5.615	0.47143	6.165	0.08557	4.028	0.17647	4.395	0.11	6.348	0.20122	5.127	0.11353
5.127	0.10406	4.944	0.07752	5.676	0.47619	6.165	0.08643	4.028	0.17825	4.395	0.11111	6.348	0.20325	5.127	0.11468
5.188	0.1051	4.944	0.07829	5.676	0.48095	6.226	0.08729	4.028	0.18004	4.395	0.11222	6.348	0.20528	5.127	0.11583
5.188	0.10614	5.005	0.07907	5.676	0.48571	6.287	0.08816	4.089	0.18182	4.395	0.11333	6.409	0.20732	5.127	0.11697
5.188	0.10718	5.005	0.07984	5.737	0.49048	6.287	0.08902	4.089	0.1836	4.395	0.11444	6.409	0.20935	5.188	0.11812
5.188	0.10822	5.005	0.08062	5.737	0.49524	6.287	0.08989	4.089	0.18538	4.395	0.11556	6.409	0.21138	5.188	0.11927
5.188	0.10926	5.005	0.0814	5.737	0.5	6.287	0.09075	4.089	0.18717	4.456	0.11667	6.47	0.21341	5.188	0.12041
5.188	0.1103	5.005	0.08217	5.737	0.50476	6.348	0.09162	4.089	0.18895	4.456	0.11778	6.47	0.21545	5.188	0.12156
5.188	0.11134	5.066	0.08295	5.798	0.50952	6.409	0.09248	4.089	0.19073	4.456	0.11889	6.47	0.21748	5.249	0.12271
5.249	0.11238	5.066	0.08372	5.798	0.51429	6.47	0.09334	4.089	0.19251	4.456	0.12	6.531	0.21951	5.249	0.12385
5.249	0.11342	5.066	0.0845	5.798	0.51905	6.531	0.09421	4.089	0.1943	4.517	0.12111	6.592	0.22154	5.249	0.125
5.249	0.11446	5.066	0.08527	5.798	0.52381	6.592	0.09507	4.15	0.19608	4.517	0.12222	6.592	0.22358	5.249	0.12615
5.249	0.1155	5.066	0.08605	5.798	0.52857	6.653	0.09594	4.15	0.19786	4.578	0.12333	6.775	0.22561	5.249	0.12729
5.249	0.11655	5.127	0.08682	5.859	0.53333	6.653	0.0968	4.15	0.19964	4.578	0.12444	6.775	0.22764	5.31	0.12844
5.249	0.11759	5.127	0.0876	5.859	0.5381	6.653	0.09767	4.15	0.20143	4.578	0.12556	6.775	0.22967	5.31	0.12959
5.249	0.11863	5.188	0.08837	5.92	0.54286	6.714	0.09853	4.211	0.20321	4.578	0.12667	6.775	0.23171	5.371	0.13073
5.249	0.11967	5.188	0.08915	5.981	0.54762	6.714	0.09939	4.211	0.20499	4.578	0.12778	6.836	0.23374	5.371	0.13188
5.249	0.12071	5.188	0.08992	5.981	0.55238	6.714	0.10026	4.211	0.20677	4.578	0.12889	6.836	0.23577	5.371	0.13303
5.249	0.12175	5.188	0.0907	5.981	0.55714	6.836	0.10112	4.211	0.20856	4.578	0.13	6.836	0.2378	5.371	0.13417
5.249	0.12279	5.249	0.09147	6.042	0.5619	6.836	0.10199	4.211	0.21034	4.639	0.13111	6.836	0.23984	5.432	0.13532
5.31	0.12383	5.249	0.09225	6.042	0.56667	6.836	0.10285	4.272	0.21212	4.639	0.13222	6.836	0.24187	5.432	0.13647
5.31	0.12487	5.249	0.09302	6.104	0.57143	6.836	0.10372	4.272	0.2139	4.639	0.13333	6.897	0.2439	5.493	0.13761
5.31	0.12591	5.249	0.0938	6.104	0.57619	6.836	0.10458	4.272	0.21569	4.639	0.13444	6.897	0.24593	5.493	0.13876
5.31	0.12695	5.249	0.09457	6.104	0.58095	6.897	0.10545	4.272	0.21747	4.7	0.13556	6.897	0.24797	5.554	0.13991
5.31	0.12799	5.249	0.09535	6.104	0.58571	6.897	0.10631	4.272	0.21925	4.7	0.13667	6.897	0.25	5.554	0.14106
5.31	0.12903	5.249	0.09612	6.226	0.59048	6.958	0.10717	4.272	0.22103	4.7	0.13778	6.958	0.25203	5.554	0.1422
5.31	0.13007	5.249	0.0969	6.287	0.59524	6.958	0.10804	4.272	0.22282	4.7	0.13889	6.958	0.25407	5.554	0.14335
5.371	0.13111	5.31	0.09767	6.287	0.6	7.019	0.1089	4.272	0.2246	4.7	0.14	6.958	0.2561	5.554	0.1445
5.371	0.13215	5.31	0.09845	6.348	0.60476	7.019	0.10977	4.272	0.22638	4.761	0.14111	6.958	0.25813	5.615	0.14564
5.371	0.13319	5.31	0.09922	6.409	0.60952	7.019	0.11063	4.272	0.22816	4.761	0.14222	7.019	0.26016	5.615	0.14679
5.371	0.13424	5.31	0.1	6.47	0.61429	7.019	0.1115	4.272	0.22995	4.761	0.14333	7.019	0.2622	5.615	0.14794
5.371	0.13528	5.31	0.10078	6.531	0.61905	7.019	0.11236	4.272	0.23173	4.761	0.14444	7.019	0.26423	5.737	0.14908
5.371	0.13632	5.371	0.10155	6.531	0.62381	7.019	0.11322	4.272	0.23351	4.761	0.14556	7.08	0.26626	5.798	0.15023
5.432	0.13736	5.371	0.10233	6.592	0.62857	7.019	0.11409	4.272	0.23529	4.761	0.14667	7.08	0.26829	5.798	0.15138
5.432	0.1384	5.371	0.1031	6.592	0.63333	7.08	0.11495	4.272	0.23708	4.822	0.14778	7.08	0.27033	5.798	0.15252
5.432	0.13944	5.371	0.10388	6.653	0.6381	7.08	0.11582	4.272	0.23886	4.822	0.14889	7.08	0.27236	5.859	0.15367
5.432	0.14048	5.432	0.10465	6.653	0.64286	7.08	0.11668	4.272	0.24064	4.822	0.15	7.141	0.27439	5.859	0.15482
5.432	0.14152	5.432	0.10543	6.653	0.64762	7.141	0.11755	4.333	0.24242	4.822	0.15111	7.202	0.27642	5.92	0.15596
5.432	0.14256	5.432	0.1062	6.653	0.65238	7.141	0.11841	4.333	0.24421	4.822	0.15222	7.202	0.27846	5.981	0.15711
5.432	0.1436	5.493	0.10698	6.714	0.65714	7.141	0.11927	4.395	0.24599	4.883	0.15333	7.202	0.28049	5.981	0.15826
5.493	0.14464	5.493	0.10775	6.775	0.6619	7.141	0.12014	4.395	0.24777	4.883	0.15444	7.202	0.28252	5.981	0.1594
5.493	0.14568	5.493	0.10853	6.836	0.66667	7.202	0.121	4.395	0.24955	4.883	0.15556	7.202	0.28455	6.042	0.16055
5.493	0.14672	5.493	0.1093	7.08	0.67143	7.202	0.12187	4.456	0.25134	4.883	0.15667	7.202	0.28659	6.042	0.1617
5.493	0.14776	5.493	0.11008	7.141	0.67619	7.263	0.12273	4.456	0.25312	4.883	0.15778	7.263	0.28862	6.042	0.16284
5.554	0.1488	5.493	0.11085	7.141	0.68095	7.263	0.1236	4.456	0.2549	4.883	0.15889	7.263	0.29065	6.042	0.16399
5.554	0.14984	5.493	0.11163	7.141	0.68571	7.324	0.12446	4.456	0.25668	4.944	0.16	7.324	0.29268	6.042	0.16514
5.554	0.15088	5.554	0.1124	7.141	0.69048	7.324	0.12532	4.456	0.25847	4.944	0.16111	7.324	0.29472	6.042	0.16628
5.554	0.15193	5.554	0.11318	7.202	0.69524	7.324	0.12619	4.517	0.26025	4.944	0.16222	7.324	0.29675	6.104	0.16743
5.554	0.15297	5.554	0.11395	7.263	0.7	7.446	0.12705	4.517	0.26203	5.005	0.16333	7.324	0.29878	6.165	0.16858
5.554	0.15401	5.554	0.11473	7.324	0.70476	7.446	0.12792	4.517	0.26381	5.005	0.16444	7.385	0.30081	6.165	0.16972
5.615	0.15505	5.554	0.1155	7.324	0.70952	7.446	0.12878	4.517	0.2656	5.005	0.16556	7.385	0.30285	6.165	0.17087
5.615	0.15609	5.554	0.11628	7.385	0.71429	7.446	0.12965	4.578	0.26738	5.005	0.16667	7.385	0.30488	6.165	0.17202
5.615	0.15713	5.615	0.11705	7.446	0.71905	7.507	0.13051	4.578	0.26916	5.005	0.16778	7.446	0.30691	6.165	0.17317
5.615	0.15817	5.615	0.11783	7.446	0.72381	7.507	0.13137	4.578	0.27094	5.005	0.16889	7.446	0.30894	6.165	0.17431
5.615	0.15921	5.676	0.1186	7.446	0.72857	7.507	0.13224	4.578	0.27273	5.005	0.17	7.446	0.31098	6.226	0.17546
5.615	0.16025	5.676	0.11938	7.507	0.73333	7.507	0.1331	4.578	0.27451	5.005	0.17111	7.507	0.31301	6.226	0.17661
5.676	0.16129	5.676	0.12016	7.507	0.7381	7.629	0.13397	4.639	0.27629	5.066	0.17222	7.568	0.31504	6.287	0.17775
5.676	0.16233	5.676	0.12093	7.813	0.74286	7.629	0.13483	4.639	0.27807	5.066	0.17333	7.629	0.31707	6.287	0.1789
5.676	0.16337	5.676	0.12171	7.996	0.74762	7.629	0.1357	4.639	0.27986	5.066	0.17444	7.629	0.31911	6.348	0.18005
5.676	0.16441	5.676	0.12248	8.057	0.75238	7.629	0.13656	4.639	0.28164	5.066	0.17556	7.69	0.32114	6.348	0.18119
5.676	0.16545	5.676	0.12326	8.057	0.75714	7.69	0.13742	4.639	0.28342	5.066	0.17667	7.69	0.32317	6.348	0.18234
5.676	0.16649	5.737	0.12403	8.057	0.7619	7.69	0.13829	4.639	0.2852	5.066	0.17778	7.69	0.3252	6.348	0.18349
5.676	0.16753	5.737	0.12481	8.118	0.76667	7.69	0.13915	4.7	0.28699	5.066	0.17889	7.751	0.32724	6.409	0.18463
5.676	0.16857	5.737	0.12558	8.179	0.77143	7.751	0.14002	4.7	0.28877	5.066	0.18	7.751	0.32927	6.409	0.18578
5.676	0.16961	5.798	0.12636	8.179	0.77619	7.751	0.14088	4.7	0.29055	5.066	0.18111	7.813	0.3313	6.409	0.18693
5.676	0.17066	5.859	0.12713	8.179	0.78095	7.751	0.14175	4.7	0.29234	5.066	0.18222	7.813	0.33333	6.409	0.18807
5.676	0.1717	5.859	0.12791	8.24	0.78571	7.813	0.14261	4.761	0.29412	5.066	0.18333	7.813	0.33537	6.47	0.18922
5.676	0.17274	5.859	0.12868	8.24	0.79048	7.874	0.14347	4.761	0.2959	5.066	0.18444	7.874	0.3374	6.47	0.19037
5.676	0.17378	5.859	0.12946	8.301	0.79524	7.874	0.14434	4.761	0.29768	5.066	0.18556	7.935	0.33943	6.47	0.19151
5.737	0.17482	5.92	0.13023	8.545	0.8	7.874	0.1452	4.761	0.29947	5.066	0.18667	7.935	0.34146	6.47	0.19266
5.737	0.17586	5.92	0.13101	8.606	0.80476	7.874	0.14607	4.822	0.30125	5.066	0.18778	7.996	0.3435	6.47	0.19381
5.737	0.1769	5.92	0.13178	8.606	0.80952	7.874	0.14693	4.822	0.30303	5.127	0.18889	7.996	0.34553	6.531	0.19495
5.737	0.17794	5.92	0.13256	8.667	0.81429	7.935	0.1478	4.822	0.30481	5.127	0.19	8.057	0.34756	6.531	0.1961
5.737	0.17898	5.92	0.13333	8.667	0.81905	7.935	0.14866	4.822	0.3066	5.127	0.19111	8.057	0.34959	6.531	0.19725
5.737	0.18002	5.981	0.13411	8.667	0.82381	7.935	0.14952	4.822	0.30838	5.127	0.19222	8.118	0.35163	6.531	0.19839
5.737	0.18106	5.981	0.13488	8.728	0.82857	7.935	0.15039	4.822	0.31016	5.127	0.19333	8.118	0.35366	6.531	0.19954
5.798	0.1821	5.981	0.13566	8.789	0.83333	7.935	0.15125	4.883	0.31194	5.188	0.19444	8.118	0.35569	6.531	0.20069
5.798	0.18314	5.981	0.13643	8.85	0.8381	7.996	0.15212	4.883	0.31373	5.188	0.19556	8.179	0.35772	6.531	0.20183
5.798	0.18418	5.981	0.13721	8.85	0.84286	7.996	0.15298	4.883	0.31551	5.188	0.19667	8.179	0.35976	6.592	0.20298
5.798	0.18522	5.981	0.13798	8.911	0.84762	7.996	0.15385	4.883	0.31729	5.188	0.19778	8.179	0.36179	6.653	0.20413
5.798	0.18626	5.981	0.13876	8.972	0.85238	8.057	0.15471	4.883	0.31907	5.249	0.19889	8.179	0.36382	6.653	0.20528
5.798	0.1873	5.981	0.13953	8.972	0.85714	8.057	0.15557	4.883	0.32086	5.249	0.2	8.24	0.36585	6.714	0.20642
5.859	0.18835	6.042	0.14031	9.033	0.8619	8.057	0.15644	4.883	0.32264	5.249	0.20111	8.24	0.36789	6.836	0.20757
5.859	0.18939	6.042	0.14109	9.094	0.86667	8.057	0.1573	4.883	0.32442	5.249	0.20222	8.24	0.36992	6.836	0.20872
5.859	0.19043	6.042	0.14186	9.46	0.87143	8.057	0.15817	4.944	0.3262	5.249	0.20333	8.24	0.37195	6.897	0.20986
5.859	0.19147	6.042	0.14264	9.46	0.87619	8.057	0.15903	4.944	0.32799	5.31	0.20444	8.301	0.37398	6.897	0.21101
5.859	0.19251	6.042	0.14341	9.766	0.88095	8.057	0.1599	4.944	0.32977	5.31	0.20556	8.301	0.37602	6.958	0.21216
5.859	0.19355	6.042	0.14419	9.949	0.88571	8.057	0.16076	4.944	0.33155	5.31	0.20667	8.301	0.37805	6.958	0.2133
5.859	0.19459	6.042	0.14496	10.01	0.89048	8.057	0.16162	4.944	0.33333	5.31	0.20778	8.301	0.38008	6.958	0.21445
5.92	0.19563	6.042	0.14574	10.01	0.89524	8.057	0.16249	5.005	0.33512	5.31	0.20889	8.362	0.38211	6.958	0.2156
5.92	0.19667	6.042	0.14651	10.132	0.9	8.057	0.16335	5.005	0.3369	5.31	0.21	8.362	0.38415	6.958	0.21674
5.92	0.19771	6.042	0.14729	10.132	0.90476	8.057	0.16422	5.005	0.33868	5.31	0.21111	8.362	0.38618	7.019	0.21789
5.92	0.19875	6.042	0.14806	10.193	0.90952	8.057	0.16508	5.005	0.34046	5.31	0.21222	8.362	0.38821	7.019	0.21904
5.92	0.19979	6.104	0.14884	10.376	0.91429	8.057	0.16595	5.005	0.34225	5.31	0.21333	8.362	0.39024	7.019	0.22018
5.92	0.20083	6.104	0.14961	10.437	0.91905	8.057	0.16681	5.005	0.34403	5.371	0.21444	8.362	0.39228	7.08	0.22133
5.92	0.20187	6.104	0.15039	10.559	0.92381	8.057	0.16768	5.005	0.34581	5.371	0.21556	8.423	0.39431	7.08	0.22248
5.92	0.20291	6.104	0.15116	10.559	0.92857	8.057	0.16854	5.005	0.34759	5.371	0.21667	8.423	0.39634	7.08	0.22362
5.92	0.20395	6.104	0.15194	10.681	0.93333	8.057	0.1694	5.005	0.34938	5.371	0.21778	8.423	0.39837	7.08	0.22477
5.92	0.20499	6.104	0.15271	10.681	0.9381	8.057	0.17027	5.005	0.35116	5.371	0.21889	8.484	0.40041	7.08	0.22592
5.92	0.20604	6.104	0.15349	11.23	0.94286	8.057	0.17113	5.005	0.35294	5.371	0.22	8.484	0.40244	7.141	0.22706
5.92	0.20708	6.104	0.15426	11.841	0.94762	8.057	0.172	5.066	0.35472	5.371	0.22111	8.484	0.40447	7.141	0.22821
5.981	0.20812	6.104	0.15504	13.55	0.95238	8.118	0.17286	5.066	0.35651	5.371	0.22222	8.484	0.4065	7.202	0.22936
5.981	0.20916	6.104	0.15581	13.672	0.95714	8.118	0.17373	5.066	0.35829	5.371	0.22333	8.484	0.40854	7.202	0.2305
5.981	0.2102	6.104	0.15659	14.038	0.9619	8.118	0.17459	5.066	0.36007	5.432	0.22444	8.545	0.41057	7.202	0.23165
6.042	0.21124	6.104	0.15736	14.099	0.96667	8.118	0.17545	5.066	0.36185	5.432	0.22556	8.545	0.4126	7.202	0.2328
6.042	0.21228	6.104	0.15814	14.465	0.97143	8.118	0.17632	5.066	0.36364	5.432	0.22667	8.545	0.41463	7.263	0.23394
6.042	0.21332	6.165	0.15891	14.893	0.97619	8.118	0.17718	5.066	0.36542	5.432	0.22778	8.545	0.41667	7.263	0.23509
6.042	0.21436	6.165	0.15969	16.052	0.98095	8.118	0.17805	5.066	0.3672	5.432	0.22889	8.545	0.4187	7.263	0.23624
6.042	0.2154	6.165	0.16047	19.47	0.98571	8.118	0.17891	5.127	0.36898	5.493	0.23	8.545	0.42073	7.263	0.23739
6.042	0.21644	6.165	0.16124	28.076	0.99048	8.118	0.17978	5.127	0.37077	5.493	0.23111	8.545	0.42276	7.324	0.23853
6.042	0.21748	6.165	0.16202	32.959	0.99524	8.118	0.18064	5.127	0.37255	5.493	0.23222	8.545	0.4248	7.324	0.23968
6.042	0.21852	6.165	0.16279	42.053	1	8.118	0.1815	5.127	0.37433	5.493	0.23333	8.606	0.42683	7.324	0.24083
6.104	0.21956	6.165	0.16357			8.118	0.18237	5.127	0.37611	5.493	0.23444	8.606	0.42886	7.324	0.24197
6.104	0.2206	6.165	0.16434			8.118	0.18323	5.127	0.3779	5.493	0.23556	8.606	0.43089	7.324	0.24312
6.104	0.22164	6.165	0.16512			8.179	0.1841	5.127	0.37968	5.493	0.23667	8.606	0.43293	7.385	0.24427
6.104	0.22268	6.165	0.16589			8.179	0.18496	5.127	0.38146	5.493	0.23778	8.667	0.43496	7.385	0.24541
6.104	0.22373	6.165	0.16667			8.179	0.18583	5.188	0.38324	5.493	0.23889	8.667	0.43699	7.385	0.24656
6.104	0.22477	6.165	0.16744			8.179	0.18669	5.188	0.38503	5.493	0.24	8.667	0.43902	7.385	0.24771
6.104	0.22581	6.165	0.16822			8.179	0.18755	5.188	0.38681	5.493	0.24111	8.667	0.44106	7.446	0.24885
6.104	0.22685	6.165	0.16899			8.179	0.18842	5.188	0.38859	5.554	0.24222	8.728	0.44309	7.446	0.25
6.165	0.22789	6.165	0.16977			8.24	0.18928	5.188	0.39037	5.554	0.24333	8.728	0.44512	7.507	0.25115
6.165	0.22893	6.165	0.17054			8.24	0.19015	5.188	0.39216	5.554	0.24444	8.728	0.44715	7.507	0.25229
6.165	0.22997	6.165	0.17132			8.24	0.19101	5.188	0.39394	5.554	0.24556	8.789	0.44919	7.568	0.25344
6.165	0.23101	6.165	0.17209			8.24	0.19188	5.188	0.39572	5.554	0.24667	8.789	0.45122	7.568	0.25459
6.226	0.23205	6.165	0.17287			8.24	0.19274	5.188	0.3975	5.554	0.24778	8.789	0.45325	7.568	0.25573
6.226	0.23309	6.165	0.17364			8.24	0.1936	5.188	0.39929	5.554	0.24889	8.789	0.45528	7.629	0.25688
6.226	0.23413	6.165	0.17442			8.24	0.19447	5.188	0.40107	5.615	0.25	8.789	0.45732	7.629	0.25803
6.226	0.23517	6.165	0.17519			8.24	0.19533	5.188	0.40285	5.615	0.25111	8.789	0.45935	7.629	0.25917
6.226	0.23621	6.226	0.17597			8.24	0.1962	5.188	0.40463	5.615	0.25222	8.85	0.46138	7.69	0.26032
6.226	0.23725	6.226	0.17674			8.24	0.19706	5.249	0.40642	5.615	0.25333	8.85	0.46341	7.69	0.26147
6.226	0.23829	6.226	0.17752			8.24	0.19793	5.249	0.4082	5.615	0.25444	8.85	0.46545	7.69	0.26261
6.226	0.23933	6.226	0.17829			8.24	0.19879	5.249	0.40998	5.615	0.25556	8.85	0.46748	7.751	0.26376
6.226	0.24037	6.226	0.17907			8.24	0.19965	5.249	0.41176	5.676	0.25667	8.85	0.46951	7.751	0.26491
6.287	0.24142	6.226	0.17984			8.24	0.20052	5.249	0.41355	5.676	0.25778	8.911	0.47154	7.813	0.26606
6.287	0.24246	6.226	0.18062			8.24	0.20138	5.249	0.41533	5.676	0.25889	8.911	0.47358	7.813	0.2672
6.287	0.2435	6.226	0.1814			8.24	0.20225	5.249	0.41711	5.676	0.26	8.972	0.47561	7.813	0.26835
6.287	0.24454	6.287	0.18217			8.301	0.20311	5.31	0.41889	5.676	0.26111	8.972	0.47764	7.813	0.2695
6.287	0.24558	6.287	0.18295			8.301	0.20398	5.31	0.42068	5.737	0.26222	8.972	0.47967	7.874	0.27064
6.348	0.24662	6.287	0.18372			8.301	0.20484	5.31	0.42246	5.737	0.26333	8.972	0.48171	7.874	0.27179
6.348	0.24766	6.287	0.1845			8.301	0.2057	5.31	0.42424	5.737	0.26444	9.033	0.48374	7.874	0.27294
6.348	0.2487	6.287	0.18527			8.301	0.20657	5.31	0.42602	5.737	0.26556	9.033	0.48577	7.874	0.27408
6.348	0.24974	6.287	0.18605			8.301	0.20743	5.31	0.42781	5.737	0.26667	9.094	0.4878	8.057	0.27523
6.348	0.25078	6.287	0.18682			8.301	0.2083	5.31	0.42959	5.737	0.26778	9.094	0.48984	8.057	0.27638
6.409	0.25182	6.287	0.1876			8.301	0.20916	5.31	0.43137	5.737	0.26889	9.094	0.49187	8.057	0.27752
6.409	0.25286	6.287	0.18837			8.301	0.21003	5.31	0.43316	5.737	0.27	9.094	0.4939	8.057	0.27867
6.409	0.2539	6.287	0.18915			8.301	0.21089	5.31	0.43494	5.798	0.27111	9.155	0.49593	8.118	0.27982
6.409	0.25494	6.348	0.18992			8.301	0.21175	5.31	0.43672	5.798	0.27222	9.155	0.49797	8.118	0.28096
6.409	0.25598	6.348	0.1907			8.301	0.21262	5.31	0.4385	5.798	0.27333	9.155	0.5	8.118	0.28211
6.409	0.25702	6.348	0.19147			8.362	0.21348	5.31	0.44029	5.798	0.27444	9.155	0.50203	8.118	0.28326
6.409	0.25806	6.348	0.19225			8.362	0.21435	5.31	0.44207	5.798	0.27556	9.155	0.50407	8.118	0.2844
6.409	0.25911	6.348	0.19302			8.362	0.21521	5.31	0.44385	5.798	0.27667	9.155	0.5061	8.118	0.28555
6.409	0.26015	6.348	0.1938			8.362	0.21608	5.371	0.44563	5.859	0.27778	9.216	0.50813	8.118	0.2867
6.409	0.26119	6.348	0.19457			8.362	0.21694	5.371	0.44742	5.859	0.27889	9.216	0.51016	8.118	0.28784
6.409	0.26223	6.348	0.19535			8.362	0.2178	5.371	0.4492	5.859	0.28	9.216	0.5122	8.179	0.28899
6.47	0.26327	6.348	0.19612			8.362	0.21867	5.371	0.45098	5.859	0.28111	9.216	0.51423	8.179	0.29014
6.47	0.26431	6.348	0.1969			8.362	0.21953	5.371	0.45276	5.859	0.28222	9.216	0.51626	8.179	0.29128
6.47	0.26535	6.348	0.19767			8.362	0.2204	5.371	0.45455	5.859	0.28333	9.277	0.51829	8.179	0.29243
6.47	0.26639	6.409	0.19845			8.362	0.22126	5.371	0.45633	5.92	0.28444	9.277	0.52033	8.24	0.29358
6.47	0.26743	6.409	0.19922			8.362	0.22213	5.371	0.45811	5.92	0.28556	9.338	0.52236	8.24	0.29472
6.47	0.26847	6.409	0.2			8.362	0.22299	5.432	0.45989	5.92	0.28667	9.338	0.52439	8.24	0.29587
6.47	0.26951	6.409	0.20078			8.362	0.22385	5.432	0.46168	5.92	0.28778	9.338	0.52642	8.24	0.29702
6.47	0.27055	6.409	0.20155			8.362	0.22472	5.432	0.46346	5.92	0.28889	9.399	0.52846	8.24	0.29817
6.531	0.27159	6.409	0.20233			8.362	0.22558	5.432	0.46524	5.92	0.29	9.399	0.53049	8.24	0.29931
6.531	0.27263	6.409	0.2031			8.423	0.22645	5.432	0.46702	5.92	0.29111	9.399	0.53252	8.301	0.30046
6.531	0.27367	6.409	0.20388			8.423	0.22731	5.432	0.46881	5.92	0.29222	9.399	0.53455	8.301	0.30161
6.531	0.27471	6.409	0.20465			8.423	0.22818	5.432	0.47059	5.981	0.29333	9.399	0.53659	8.301	0.30275
6.531	0.27575	6.47	0.20543			8.423	0.22904	5.493	0.47237	5.981	0.29444	9.46	0.53862	8.362	0.3039
6.592	0.2768	6.47	0.2062			8.423	0.2299	5.493	0.47415	5.981	0.29556	9.521	0.54065	8.362	0.30505
6.592	0.27784	6.47	0.20698			8.423	0.23077	5.493	0.47594	5.981	0.29667	9.521	0.54268	8.423	0.30619
6.592	0.27888	6.47	0.20775			8.423	0.23163	5.493	0.47772	6.042	0.29778	9.521	0.54472	8.484	0.30734
6.592	0.27992	6.47	0.20853			8.423	0.2325	5.493	0.4795	6.042	0.29889	9.583	0.54675	8.484	0.30849
6.592	0.28096	6.47	0.2093			8.423	0.23336	5.493	0.48128	6.042	0.3	9.583	0.54878	8.484	0.30963
6.592	0.282	6.47	0.21008			8.423	0.23423	5.493	0.48307	6.042	0.30111	9.644	0.55081	8.545	0.31078
6.592	0.28304	6.47	0.21085			8.423	0.23509	5.493	0.48485	6.042	0.30222	9.644	0.55285	8.545	0.31193
6.653	0.28408	6.47	0.21163			8.423	0.23596	5.493	0.48663	6.042	0.30333	9.705	0.55488	8.545	0.31307
6.653	0.28512	6.47	0.2124			8.484	0.23682	5.493	0.48841	6.104	0.30444	9.705	0.55691	8.545	0.31422
6.653	0.28616	6.47	0.21318			8.484	0.23768	5.554	0.4902	6.104	0.30556	9.705	0.55894	8.545	0.31537
6.653	0.2872	6.47	0.21395			8.484	0.23855	5.554	0.49198	6.104	0.30667	9.705	0.56098	8.545	0.31651
6.653	0.28824	6.531	0.21473			8.484	0.23941	5.554	0.49376	6.104	0.30778	9.705	0.56301	8.545	0.31766
6.653	0.28928	6.531	0.2155			8.484	0.24028	5.554	0.49554	6.104	0.30889	9.705	0.56504	8.606	0.31881
6.653	0.29032	6.531	0.21628			8.484	0.24114	5.554	0.49733	6.104	0.31	9.766	0.56707	8.606	0.31995
6.653	0.29136	6.531	0.21705			8.484	0.24201	5.554	0.49911	6.104	0.31111	9.766	0.56911	8.606	0.3211
6.714	0.2924	6.531	0.21783			8.484	0.24287	5.615	0.50089	6.104	0.31222	9.766	0.57114	8.667	0.32225
6.714	0.29344	6.531	0.2186			8.484	0.24373	5.615	0.50267	6.104	0.31333	9.766	0.57317	8.667	0.32339
6.714	0.29448	6.531	0.21938			8.484	0.2446	5.615	0.50446	6.165	0.31444	9.827	0.5752	8.728	0.32454
6.714	0.29553	6.531	0.22016			8.484	0.24546	5.615	0.50624	6.165	0.31556	9.827	0.57724	8.728	0.32569
6.714	0.29657	6.531	0.22093			8.484	0.24633	5.615	0.50802	6.165	0.31667	9.827	0.57927	8.789	0.32683
6.714	0.29761	6.531	0.22171			8.484	0.24719	5.676	0.5098	6.165	0.31778	9.827	0.5813	8.789	0.32798
6.714	0.29865	6.592	0.22248			8.484	0.24806	5.676	0.51159	6.165	0.31889	9.827	0.58333	8.789	0.32913
6.714	0.29969	6.592	0.22326			8.484	0.24892	5.676	0.51337	6.165	0.32	9.827	0.58537	8.789	0.33028
6.714	0.30073	6.592	0.22403			8.545	0.24978	5.676	0.51515	6.165	0.32111	9.888	0.5874	8.789	0.33142
6.714	0.30177	6.592	0.22481			8.545	0.25065	5.676	0.51693	6.165	0.32222	9.888	0.58943	8.85	0.33257
6.714	0.30281	6.592	0.22558			8.545	0.25151	5.676	0.51872	6.226	0.32333	9.949	0.59146	8.85	0.33372
6.775	0.30385	6.592	0.22636			8.545	0.25238	5.737	0.5205	6.226	0.32444	9.949	0.5935	8.85	0.33486
6.775	0.30489	6.592	0.22713			8.545	0.25324	5.737	0.52228	6.226	0.32556	10.01	0.59553	8.911	0.33601
6.775	0.30593	6.592	0.22791			8.545	0.25411	5.737	0.52406	6.226	0.32667	10.01	0.59756	8.911	0.33716
6.775	0.30697	6.592	0.22868			8.545	0.25497	5.737	0.52585	6.226	0.32778	10.01	0.59959	8.911	0.3383
6.775	0.30801	6.653	0.22946			8.545	0.25583	5.737	0.52763	6.226	0.32889	10.01	0.60163	8.911	0.33945
6.775	0.30905	6.653	0.23023			8.545	0.2567	5.737	0.52941	6.226	0.33	10.01	0.60366	8.911	0.3406
6.775	0.31009	6.653	0.23101			8.545	0.25756	5.737	0.53119	6.226	0.33111	10.071	0.60569	8.911	0.34174
6.775	0.31113	6.653	0.23178			8.545	0.25843	5.798	0.53298	6.226	0.33222	10.071	0.60772	8.911	0.34289
6.836	0.31217	6.653	0.23256			8.606	0.25929	5.798	0.53476	6.226	0.33333	10.071	0.60976	8.911	0.34404
6.836	0.31322	6.653	0.23333			8.606	0.26016	5.798	0.53654	6.287	0.33444	10.071	0.61179	8.972	0.34518
6.836	0.31426	6.653	0.23411			8.606	0.26102	5.798	0.53832	6.287	0.33556	10.132	0.61382	8.972	0.34633
6.836	0.3153	6.653	0.23488			8.606	0.26188	5.798	0.54011	6.287	0.33667	10.193	0.61585	8.972	0.34748
6.836	0.31634	6.653	0.23566			8.606	0.26275	5.798	0.54189	6.287	0.33778	10.193	0.61789	8.972	0.34862
6.836	0.31738	6.653	0.23643			8.606	0.26361	5.798	0.54367	6.287	0.33889	10.193	0.61992	8.972	0.34977
6.836	0.31842	6.653	0.23721			8.606	0.26448	5.859	0.54545	6.348	0.34	10.193	0.62195	8.972	0.35092
6.836	0.31946	6.653	0.23798			8.606	0.26534	5.859	0.54724	6.348	0.34111	10.193	0.62398	9.033	0.35206
6.836	0.3205	6.653	0.23876			8.606	0.26621	5.859	0.54902	6.348	0.34222	10.193	0.62602	9.033	0.35321
6.897	0.32154	6.653	0.23953			8.606	0.26707	5.859	0.5508	6.348	0.34333	10.254	0.62805	9.094	0.35436
6.897	0.32258	6.714	0.24031			8.606	0.26793	5.859	0.55258	6.348	0.34444	10.254	0.63008	9.094	0.3555
6.897	0.32362	6.714	0.24109			8.606	0.2688	5.859	0.55437	6.348	0.34556	10.254	0.63211	9.094	0.35665
6.897	0.32466	6.714	0.24186			8.606	0.26966	5.92	0.55615	6.348	0.34667	10.254	0.63415	9.155	0.3578
6.897	0.3257	6.714	0.24264			8.606	0.27053	5.92	0.55793	6.409	0.34778	10.254	0.63618	9.155	0.35894
6.897	0.32674	6.714	0.24341			8.606	0.27139	5.92	0.55971	6.409	0.34889	10.315	0.63821	9.216	0.36009
6.897	0.32778	6.714	0.24419			8.606	0.27226	5.92	0.5615	6.409	0.35	10.376	0.64024	9.216	0.36124
6.897	0.32882	6.714	0.24496			8.667	0.27312	5.92	0.56328	6.409	0.35111	10.376	0.64228	9.277	0.36239
6.897	0.32986	6.714	0.24574			8.667	0.27398	5.981	0.56506	6.409	0.35222	10.376	0.64431	9.277	0.36353
6.897	0.33091	6.714	0.24651			8.667	0.27485	5.981	0.56684	6.409	0.35333	10.376	0.64634	9.277	0.36468
6.958	0.33195	6.714	0.24729			8.667	0.27571	5.981	0.56863	6.409	0.35444	10.376	0.64837	9.277	0.36583
6.958	0.33299	6.714	0.24806			8.667	0.27658	5.981	0.57041	6.409	0.35556	10.437	0.65041	9.277	0.36697
6.958	0.33403	6.714	0.24884			8.667	0.27744	5.981	0.57219	6.47	0.35667	10.437	0.65244	9.277	0.36812
6.958	0.33507	6.714	0.24961			8.667	0.27831	5.981	0.57398	6.47	0.35778	10.437	0.65447	9.338	0.36927
6.958	0.33611	6.775	0.25039			8.667	0.27917	5.981	0.57576	6.47	0.35889	10.498	0.6565	9.338	0.37041
6.958	0.33715	6.775	0.25116			8.728	0.28003	5.981	0.57754	6.47	0.36	10.559	0.65854	9.338	0.37156
6.958	0.33819	6.775	0.25194			8.728	0.2809	5.981	0.57932	6.47	0.36111	10.559	0.66057	9.399	0.37271
6.958	0.33923	6.775	0.25271			8.728	0.28176	6.042	0.58111	6.531	0.36222	10.62	0.6626	9.399	0.37385
6.958	0.34027	6.775	0.25349			8.728	0.28263	6.042	0.58289	6.531	0.36333	10.681	0.66463	9.399	0.375
6.958	0.34131	6.775	0.25426			8.728	0.28349	6.042	0.58467	6.531	0.36444	10.742	0.66667	9.46	0.37615
6.958	0.34235	6.775	0.25504			8.728	0.28436	6.104	0.58645	6.531	0.36556	10.742	0.6687	9.521	0.37729
6.958	0.34339	6.775	0.25581			8.728	0.28522	6.104	0.58824	6.531	0.36667	10.742	0.67073	9.521	0.37844
7.019	0.34443	6.775	0.25659			8.728	0.28608	6.104	0.59002	6.531	0.36778	10.803	0.67276	9.521	0.37959
7.019	0.34547	6.775	0.25736			8.728	0.28695	6.104	0.5918	6.531	0.36889	10.803	0.6748	9.521	0.38073
7.019	0.34651	6.775	0.25814			8.789	0.28781	6.104	0.59358	6.592	0.37	10.803	0.67683	9.583	0.38188
7.019	0.34755	6.775	0.25891			8.789	0.28868	6.165	0.59537	6.592	0.37111	10.803	0.67886	9.583	0.38303
7.019	0.3486	6.775	0.25969			8.789	0.28954	6.226	0.59715	6.592	0.37222	10.864	0.68089	9.583	0.38417
7.019	0.34964	6.836	0.26047			8.789	0.29041	6.226	0.59893	6.592	0.37333	10.925	0.68293	9.644	0.38532
7.019	0.35068	6.836	0.26124			8.789	0.29127	6.226	0.60071	6.592	0.37444	10.925	0.68496	9.644	0.38647
7.019	0.35172	6.836	0.26202			8.789	0.29213	6.287	0.6025	6.592	0.37556	10.925	0.68699	9.644	0.38761
7.08	0.35276	6.836	0.26279			8.789	0.293	6.287	0.60428	6.653	0.37667	10.925	0.68902	9.644	0.38876
7.08	0.3538	6.836	0.26357			8.789	0.29386	6.287	0.60606	6.653	0.37778	10.925	0.69106	9.644	0.38991
7.08	0.35484	6.836	0.26434			8.789	0.29473	6.287	0.60784	6.653	0.37889	10.925	0.69309	9.644	0.39106
7.08	0.35588	6.836	0.26512			8.789	0.29559	6.287	0.60963	6.714	0.38	11.047	0.69512	9.644	0.3922
7.08	0.35692	6.836	0.26589			8.789	0.29646	6.348	0.61141	6.714	0.38111	11.108	0.69715	9.705	0.39335
7.08	0.35796	6.836	0.26667			8.85	0.29732	6.348	0.61319	6.714	0.38222	11.108	0.69919	9.705	0.3945
7.08	0.359	6.836	0.26744			8.85	0.29818	6.348	0.61497	6.714	0.38333	11.169	0.70122	9.766	0.39564
7.141	0.36004	6.836	0.26822			8.85	0.29905	6.348	0.61676	6.714	0.38444	11.169	0.70325	9.766	0.39679
7.141	0.36108	6.897	0.26899			8.85	0.29991	6.348	0.61854	6.714	0.38556	11.23	0.70528	9.766	0.39794
7.141	0.36212	6.897	0.26977			8.85	0.30078	6.409	0.62032	6.714	0.38667	11.292	0.70732	9.766	0.39908
7.141	0.36316	6.897	0.27054			8.85	0.30164	6.409	0.6221	6.714	0.38778	11.292	0.70935	9.766	0.40023
7.141	0.3642	6.897	0.27132			8.85	0.30251	6.409	0.62389	6.714	0.38889	11.353	0.71138	9.766	0.40138
7.141	0.36524	6.897	0.27209			8.85	0.30337	6.47	0.62567	6.714	0.39	11.353	0.71341	9.766	0.40252
7.202	0.36629	6.897	0.27287			8.85	0.30424	6.47	0.62745	6.775	0.39111	11.353	0.71545	9.766	0.40367
7.202	0.36733	6.897	0.27364			8.85	0.3051	6.47	0.62923	6.775	0.39222	11.353	0.71748	9.827	0.40482
7.202	0.36837	6.897	0.27442			8.85	0.30596	6.47	0.63102	6.775	0.39333	11.414	0.71951	9.827	0.40596
7.202	0.36941	6.897	0.27519			8.85	0.30683	6.47	0.6328	6.775	0.39444	11.475	0.72154	9.827	0.40711
7.263	0.37045	6.897	0.27597			8.85	0.30769	6.47	0.63458	6.775	0.39556	11.475	0.72358	9.888	0.40826
7.263	0.37149	6.897	0.27674			8.911	0.30856	6.531	0.63636	6.836	0.39667	11.536	0.72561	9.888	0.4094
7.263	0.37253	6.897	0.27752			8.911	0.30942	6.531	0.63815	6.836	0.39778	11.536	0.72764	9.888	0.41055
7.263	0.37357	6.958	0.27829			8.911	0.31029	6.531	0.63993	6.836	0.39889	11.536	0.72967	9.949	0.4117
7.263	0.37461	6.958	0.27907			8.911	0.31115	6.531	0.64171	6.836	0.4	11.536	0.73171	10.01	0.41284
7.324	0.37565	6.958	0.27984			8.911	0.31201	6.531	0.64349	6.836	0.40111	11.658	0.73374	10.01	0.41399
7.324	0.37669	6.958	0.28062			8.911	0.31288	6.531	0.64528	6.897	0.40222	11.719	0.73577	10.01	0.41514
7.385	0.37773	6.958	0.2814			8.911	0.31374	6.592	0.64706	6.897	0.40333	11.78	0.7378	10.01	0.41628
7.385	0.37877	7.019	0.28217			8.911	0.31461	6.592	0.64884	6.897	0.40444	11.78	0.73984	10.071	0.41743
7.385	0.37981	7.019	0.28295			8.911	0.31547	6.592	0.65062	6.897	0.40556	11.78	0.74187	10.132	0.41858
7.385	0.38085	7.019	0.28372			8.911	0.31634	6.592	0.65241	6.897	0.40667	11.841	0.7439	10.132	0.41972
7.385	0.38189	7.019	0.2845			8.911	0.3172	6.592	0.65419	6.958	0.40778	11.902	0.74593	10.132	0.42087
7.446	0.38293	7.019	0.28527			8.911	0.31806	6.653	0.65597	6.958	0.40889	11.902	0.74797	10.193	0.42202
7.446	0.38398	7.019	0.28605			8.911	0.31893	6.653	0.65775	6.958	0.41	11.963	0.75	10.193	0.42317
7.446	0.38502	7.019	0.28682			8.972	0.31979	6.653	0.65954	6.958	0.41111	12.024	0.75203	10.193	0.42431
7.446	0.38606	7.019	0.2876			8.972	0.32066	6.653	0.66132	6.958	0.41222	12.024	0.75407	10.193	0.42546
7.446	0.3871	7.019	0.28837			8.972	0.32152	6.653	0.6631	6.958	0.41333	12.024	0.7561	10.193	0.42661
7.446	0.38814	7.019	0.28915			8.972	0.32239	6.714	0.66488	7.019	0.41444	12.146	0.75813	10.193	0.42775
7.446	0.38918	7.019	0.28992			8.972	0.32325	6.714	0.66667	7.08	0.41556	12.268	0.76016	10.193	0.4289
7.446	0.39022	7.019	0.2907			8.972	0.32411	6.714	0.66845	7.08	0.41667	12.268	0.7622	10.193	0.43005
7.446	0.39126	7.019	0.29147			8.972	0.32498	6.714	0.67023	7.08	0.41778	12.268	0.76423	10.193	0.43119
7.446	0.3923	7.08	0.29225			9.033	0.32584	6.714	0.67201	7.08	0.41889	12.329	0.76626	10.254	0.43234
7.507	0.39334	7.08	0.29302			9.033	0.32671	6.714	0.6738	7.08	0.42	12.39	0.76829	10.254	0.43349
7.507	0.39438	7.08	0.2938			9.033	0.32757	6.775	0.67558	7.08	0.42111	12.39	0.77033	10.254	0.43463
7.507	0.39542	7.08	0.29457			9.033	0.32844	6.775	0.67736	7.141	0.42222	12.512	0.77236	10.315	0.43578
7.507	0.39646	7.08	0.29535			9.033	0.3293	6.836	0.67914	7.141	0.42333	12.573	0.77439	10.315	0.43693
7.507	0.3975	7.08	0.29612			9.033	0.33016	6.836	0.68093	7.141	0.42444	12.634	0.77642	10.315	0.43807
7.568	0.39854	7.08	0.2969			9.033	0.33103	6.836	0.68271	7.141	0.42556	12.634	0.77846	10.315	0.43922
7.568	0.39958	7.08	0.29767			9.033	0.33189	6.836	0.68449	7.141	0.42667	12.634	0.78049	10.315	0.44037
7.568	0.40062	7.141	0.29845			9.033	0.33276	6.897	0.68627	7.141	0.42778	12.634	0.78252	10.376	0.44151
7.568	0.40166	7.141	0.29922			9.033	0.33362	6.897	0.68806	7.141	0.42889	12.878	0.78455	10.437	0.44266
7.568	0.40271	7.141	0.3			9.094	0.33449	6.897	0.68984	7.141	0.43	12.878	0.78659	10.437	0.44381
7.629	0.40375	7.141	0.30078			9.094	0.33535	6.897	0.69162	7.202	0.43111	12.939	0.78862	10.437	0.44495
7.629	0.40479	7.141	0.30155			9.094	0.33621	6.897	0.6934	7.202	0.43222	13.062	0.79065	10.498	0.4461
7.629	0.40583	7.141	0.30233			9.094	0.33708	6.958	0.69519	7.202	0.43333	13.123	0.79268	10.498	0.44725
7.629	0.40687	7.141	0.3031			9.094	0.33794	6.958	0.69697	7.202	0.43444	13.184	0.79472	10.498	0.44839
7.629	0.40791	7.141	0.30388			9.094	0.33881	6.958	0.69875	7.202	0.43556	13.184	0.79675	10.498	0.44954
7.629	0.40895	7.141	0.30465			9.094	0.33967	6.958	0.70053	7.202	0.43667	13.306	0.79878	10.559	0.45069
7.629	0.40999	7.141	0.30543			9.155	0.34054	6.958	0.70232	7.324	0.43778	13.367	0.80081	10.559	0.45183
7.69	0.41103	7.141	0.3062			9.155	0.3414	7.019	0.7041	7.324	0.43889	13.367	0.80285	10.559	0.45298
7.69	0.41207	7.141	0.30698			9.155	0.34226	7.019	0.70588	7.324	0.44	13.367	0.80488	10.559	0.45413
7.69	0.41311	7.141	0.30775			9.155	0.34313	7.019	0.70766	7.324	0.44111	13.489	0.80691	10.62	0.45528
7.69	0.41415	7.141	0.30853			9.155	0.34399	7.08	0.70945	7.324	0.44222	13.672	0.80894	10.62	0.45642
7.69	0.41519	7.141	0.3093			9.155	0.34486	7.08	0.71123	7.324	0.44333	13.916	0.81098	10.62	0.45757
7.69	0.41623	7.141	0.31008			9.155	0.34572	7.08	0.71301	7.324	0.44444	13.977	0.81301	10.681	0.45872
7.69	0.41727	7.141	0.31085			9.155	0.34659	7.141	0.7148	7.324	0.44556	14.099	0.81504	10.681	0.45986
7.69	0.41831	7.202	0.31163			9.216	0.34745	7.141	0.71658	7.385	0.44667	14.16	0.81707	10.681	0.46101
7.69	0.41935	7.202	0.3124			9.216	0.34831	7.141	0.71836	7.385	0.44778	14.16	0.81911	10.681	0.46216
7.751	0.4204	7.202	0.31318			9.216	0.34918	7.324	0.72014	7.385	0.44889	14.221	0.82114	10.742	0.4633
7.751	0.42144	7.202	0.31395			9.216	0.35004	7.324	0.72193	7.385	0.45	14.282	0.82317	10.742	0.46445
7.751	0.42248	7.202	0.31473			9.216	0.35091	7.324	0.72371	7.385	0.45111	14.343	0.8252	10.742	0.4656
7.751	0.42352	7.202	0.3155			9.216	0.35177	7.324	0.72549	7.385	0.45222	14.404	0.82724	10.742	0.46674
7.751	0.42456	7.202	0.31628			9.216	0.35264	7.446	0.72727	7.446	0.45333	14.526	0.82927	10.803	0.46789
7.751	0.4256	7.202	0.31705			9.216	0.3535	7.446	0.72906	7.446	0.45444	14.526	0.8313	10.864	0.46904
7.813	0.42664	7.263	0.31783			9.277	0.35436	7.446	0.73084	7.446	0.45556	14.526	0.83333	10.864	0.47018
7.813	0.42768	7.263	0.3186			9.277	0.35523	7.446	0.73262	7.446	0.45667	14.587	0.83537	10.864	0.47133
7.813	0.42872	7.263	0.31938			9.277	0.35609	7.446	0.7344	7.446	0.45778	14.648	0.8374	10.864	0.47248
7.813	0.42976	7.263	0.32016			9.277	0.35696	7.446	0.73619	7.507	0.45889	14.648	0.83943	10.925	0.47362
7.813	0.4308	7.263	0.32093			9.277	0.35782	7.507	0.73797	7.507	0.46	14.648	0.84146	10.986	0.47477
7.874	0.43184	7.263	0.32171			9.277	0.35869	7.507	0.73975	7.568	0.46111	14.648	0.8435	11.047	0.47592
7.874	0.43288	7.263	0.32248			9.277	0.35955	7.568	0.74153	7.568	0.46222	14.709	0.84553	11.047	0.47706
7.874	0.43392	7.263	0.32326			9.277	0.36041	7.629	0.74332	7.568	0.46333	14.832	0.84756	11.047	0.47821
7.935	0.43496	7.263	0.32403			9.277	0.36128	7.629	0.7451	7.568	0.46444	15.137	0.84959	11.047	0.47936
7.935	0.436	7.263	0.32481			9.277	0.36214	7.629	0.74688	7.568	0.46556	15.137	0.85163	11.108	0.4805
7.935	0.43704	7.263	0.32558			9.277	0.36301	7.629	0.74866	7.629	0.46667	15.259	0.85366	11.108	0.48165
7.935	0.43809	7.263	0.32636			9.277	0.36387	7.629	0.75045	7.629	0.46778	15.259	0.85569	11.108	0.4828
7.935	0.43913	7.263	0.32713			9.277	0.36474	7.629	0.75223	7.629	0.46889	15.32	0.85772	11.108	0.48394
7.935	0.44017	7.263	0.32791			9.277	0.3656	7.69	0.75401	7.629	0.47	15.442	0.85976	11.169	0.48509
7.996	0.44121	7.263	0.32868			9.338	0.36646	7.69	0.75579	7.629	0.47111	15.442	0.86179	11.23	0.48624
7.996	0.44225	7.263	0.32946			9.338	0.36733	7.813	0.75758	7.69	0.47222	15.564	0.86382	11.23	0.48739
7.996	0.44329	7.263	0.33023			9.338	0.36819	7.874	0.75936	7.69	0.47333	15.564	0.86585	11.292	0.48853
7.996	0.44433	7.263	0.33101			9.338	0.36906	7.935	0.76114	7.69	0.47444	15.564	0.86789	11.292	0.48968
7.996	0.44537	7.324	0.33178			9.338	0.36992	7.935	0.76292	7.69	0.47556	15.686	0.86992	11.292	0.49083
7.996	0.44641	7.324	0.33256			9.338	0.37079	7.935	0.76471	7.69	0.47667	15.686	0.87195	11.292	0.49197
7.996	0.44745	7.324	0.33333			9.338	0.37165	7.935	0.76649	7.751	0.47778	15.869	0.87398	11.292	0.49312
8.057	0.44849	7.324	0.33411			9.338	0.37252	8.179	0.76827	7.751	0.47889	15.93	0.87602	11.292	0.49427
8.118	0.44953	7.324	0.33488			9.338	0.37338	8.179	0.77005	7.751	0.48	16.113	0.87805	11.292	0.49541
8.118	0.45057	7.324	0.33566			9.338	0.37424	8.24	0.77184	7.751	0.48111	16.174	0.88008	11.292	0.49656
8.118	0.45161	7.324	0.33643			9.399	0.37511	8.24	0.77362	7.751	0.48222	16.296	0.88211	11.353	0.49771
8.118	0.45265	7.324	0.33721			9.399	0.37597	8.24	0.7754	7.751	0.48333	16.541	0.88415	11.353	0.49885
8.118	0.45369	7.324	0.33798			9.399	0.37684	8.301	0.77718	7.751	0.48444	16.602	0.88618	11.414	0.5
8.118	0.45473	7.385	0.33876			9.399	0.3777	8.301	0.77897	7.813	0.48556	16.785	0.88821	11.414	0.50115
8.118	0.45578	7.385	0.33953			9.399	0.37857	8.362	0.78075	7.813	0.48667	16.785	0.89024	11.414	0.50229
8.118	0.45682	7.385	0.34031			9.399	0.37943	8.362	0.78253	7.813	0.48778	16.846	0.89228	11.475	0.50344
8.118	0.45786	7.385	0.34109			9.399	0.38029	8.423	0.78431	7.813	0.48889	16.907	0.89431	11.475	0.50459
8.179	0.4589	7.385	0.34186			9.46	0.38116	8.423	0.7861	7.813	0.49	17.09	0.89634	11.536	0.50573
8.179	0.45994	7.385	0.34264			9.46	0.38202	8.423	0.78788	7.813	0.49111	17.09	0.89837	11.536	0.50688
8.179	0.46098	7.385	0.34341			9.46	0.38289	8.545	0.78966	7.813	0.49222	18.005	0.90041	11.536	0.50803
8.179	0.46202	7.385	0.34419			9.46	0.38375	8.606	0.79144	7.874	0.49333	18.494	0.90244	11.536	0.50917
8.179	0.46306	7.385	0.34496			9.46	0.38462	8.85	0.79323	7.874	0.49444	18.616	0.90447	11.597	0.51032
8.179	0.4641	7.385	0.34574			9.46	0.38548	8.85	0.79501	7.935	0.49556	18.738	0.9065	11.597	0.51147
8.179	0.46514	7.385	0.34651			9.46	0.38634	8.911	0.79679	7.935	0.49667	18.738	0.90854	11.597	0.51261
8.24	0.46618	7.385	0.34729			9.46	0.38721	9.155	0.79857	7.935	0.49778	18.982	0.91057	11.658	0.51376
8.24	0.46722	7.385	0.34806			9.46	0.38807	9.155	0.80036	7.935	0.49889	19.165	0.9126	11.658	0.51491
8.24	0.46826	7.446	0.34884			9.46	0.38894	9.338	0.80214	7.935	0.5	19.165	0.91463	11.658	0.51606
8.24	0.4693	7.446	0.34961			9.46	0.3898	9.399	0.80392	7.935	0.50111	19.226	0.91667	11.719	0.5172
8.24	0.47034	7.446	0.35039			9.46	0.39067	9.399	0.8057	7.996	0.50222	19.775	0.9187	11.719	0.51835
8.24	0.47138	7.446	0.35116			9.46	0.39153	9.46	0.80749	7.996	0.50333	20.142	0.92073	11.78	0.5195
8.24	0.47242	7.446	0.35194			9.46	0.39239	9.521	0.80927	7.996	0.50444	20.508	0.92276	11.78	0.52064
8.24	0.47347	7.446	0.35271			9.46	0.39326	9.583	0.81105	8.057	0.50556	21.301	0.9248	11.78	0.52179
8.24	0.47451	7.446	0.35349			9.46	0.39412	9.583	0.81283	8.057	0.50667	21.423	0.92683	11.841	0.52294
8.301	0.47555	7.446	0.35426			9.46	0.39499	9.583	0.81462	8.057	0.50778	21.667	0.92886	11.902	0.52408
8.301	0.47659	7.446	0.35504			9.46	0.39585	9.583	0.8164	8.057	0.50889	22.278	0.93089	11.902	0.52523
8.301	0.47763	7.446	0.35581			9.521	0.39672	9.583	0.81818	8.057	0.51	22.644	0.93293	11.963	0.52638
8.301	0.47867	7.507	0.35659			9.521	0.39758	9.644	0.81996	8.057	0.51111	23.01	0.93496	11.963	0.52752
8.301	0.47971	7.507	0.35736			9.521	0.39844	9.644	0.82175	8.057	0.51222	25.085	0.93699	12.024	0.52867
8.362	0.48075	7.507	0.35814			9.521	0.39931	9.766	0.82353	8.118	0.51333	25.33	0.93902	12.024	0.52982
8.362	0.48179	7.507	0.35891			9.521	0.40017	9.827	0.82531	8.118	0.51444	25.757	0.94106	12.024	0.53096
8.362	0.48283	7.507	0.35969			9.521	0.40104	9.827	0.82709	8.118	0.51556	26.489	0.94309	12.024	0.53211
8.362	0.48387	7.507	0.36047			9.521	0.4019	9.888	0.82888	8.118	0.51667	28.564	0.94512	12.085	0.53326
8.362	0.48491	7.507	0.36124			9.521	0.40277	10.01	0.83066	8.179	0.51778	28.992	0.94715	12.085	0.5344
8.423	0.48595	7.507	0.36202			9.521	0.40363	10.132	0.83244	8.179	0.51889	30.457	0.94919	12.146	0.53555
8.423	0.48699	7.507	0.36279			9.521	0.40449	10.315	0.83422	8.179	0.52	33.325	0.95122	12.146	0.5367
8.423	0.48803	7.507	0.36357			9.521	0.40536	10.437	0.83601	8.24	0.52111	33.447	0.95325	12.146	0.53784
8.423	0.48907	7.507	0.36434			9.583	0.40622	10.437	0.83779	8.24	0.52222	33.63	0.95528	12.146	0.53899
8.423	0.49011	7.568	0.36512			9.583	0.40709	10.62	0.83957	8.24	0.52333	34.058	0.95732	12.146	0.54014
8.423	0.49116	7.568	0.36589			9.583	0.40795	10.62	0.84135	8.301	0.52444	36.926	0.95935	12.207	0.54128
8.423	0.4922	7.568	0.36667			9.583	0.40882	10.864	0.84314	8.301	0.52556	37.109	0.96138	12.207	0.54243
8.423	0.49324	7.568	0.36744			9.583	0.40968	10.925	0.84492	8.362	0.52667	37.354	0.96341	12.207	0.54358
8.423	0.49428	7.568	0.36822			9.583	0.41054	10.986	0.8467	8.362	0.52778	40.833	0.96545	12.207	0.54472
8.423	0.49532	7.568	0.36899			9.583	0.41141	11.047	0.84848	8.362	0.52889	41.016	0.96748	12.268	0.54587
8.484	0.49636	7.629	0.36977			9.583	0.41227	11.108	0.85027	8.362	0.53	44.617	0.96951	12.268	0.54702
8.484	0.4974	7.629	0.37054			9.644	0.41314	11.108	0.85205	8.362	0.53111	45.41	0.97154	12.268	0.54817
8.484	0.49844	7.629	0.37132			9.644	0.414	11.597	0.85383	8.362	0.53222	45.593	0.97358	12.329	0.54931
8.484	0.49948	7.629	0.37209			9.644	0.41487	11.597	0.85561	8.423	0.53333	46.143	0.97561	12.329	0.55046
8.484	0.50052	7.629	0.37287			9.644	0.41573	11.597	0.8574	8.423	0.53444	57.007	0.97764	12.329	0.55161
8.484	0.50156	7.629	0.37364			9.644	0.41659	11.841	0.85918	8.423	0.53556	58.838	0.97967	12.329	0.55275
8.545	0.5026	7.629	0.37442			9.644	0.41746	12.207	0.86096	8.423	0.53667	59.082	0.98171	12.329	0.5539
8.545	0.50364	7.629	0.37519			9.644	0.41832	12.39	0.86275	8.423	0.53778	64.087	0.98374	12.39	0.55505
8.545	0.50468	7.629	0.37597			9.644	0.41919	12.451	0.86453	8.484	0.53889	69.214	0.98577	12.39	0.55619
8.545	0.50572	7.629	0.37674			9.705	0.42005	12.634	0.86631	8.484	0.54	74.158	0.9878	12.451	0.55734
8.545	0.50676	7.629	0.37752			9.705	0.42092	12.756	0.86809	8.484	0.54111	80.994	0.98984	12.451	0.55849
8.545	0.5078	7.629	0.37829			9.705	0.42178	12.817	0.86988	8.484	0.54222	93.689	0.99187	12.451	0.55963
8.545	0.50884	7.69	0.37907			9.705	0.42264	12.878	0.87166	8.484	0.54333	93.872	0.9939	12.451	0.56078
8.545	0.50989	7.69	0.37984			9.705	0.42351	13.367	0.87344	8.484	0.54444	124.878	0.99593	12.451	0.56193
8.545	0.51093	7.69	0.38062			9.705	0.42437	13.855	0.87522	8.545	0.54556	192.627	0.99797	12.512	0.56307
8.545	0.51197	7.69	0.3814			9.705	0.42524	14.16	0.87701	8.545	0.54667	1988.04	1	12.573	0.56422
8.545	0.51301	7.69	0.38217			9.705	0.4261	14.709	0.87879	8.606	0.54778			12.573	0.56537
8.606	0.51405	7.69	0.38295			9.705	0.42697	15.137	0.88057	8.606	0.54889			12.573	0.56651
8.606	0.51509	7.69	0.38372			9.766	0.42783	16.113	0.88235	8.667	0.55			12.573	0.56766
8.606	0.51613	7.69	0.3845			9.766	0.42869	16.235	0.88414	8.667	0.55111			12.573	0.56881
8.606	0.51717	7.751	0.38527			9.766	0.42956	16.418	0.88592	8.728	0.55222			12.634	0.56995
8.606	0.51821	7.751	0.38605			9.766	0.43042	20.203	0.8877	8.789	0.55333			12.634	0.5711
8.606	0.51925	7.751	0.38682			9.766	0.43129	21.362	0.88948	8.789	0.55444			12.695	0.57225
8.606	0.52029	7.751	0.3876			9.766	0.43215	21.545	0.89127	8.789	0.55556			12.756	0.57339
8.606	0.52133	7.751	0.38837			9.766	0.43302	21.729	0.89305	8.85	0.55667			12.756	0.57454
8.667	0.52237	7.751	0.38915			9.766	0.43388	22.705	0.89483	8.85	0.55778			12.878	0.57569
8.667	0.52341	7.813	0.38992			9.766	0.43475	22.827	0.89661	8.85	0.55889			12.878	0.57683
8.667	0.52445	7.813	0.3907			9.766	0.43561	23.376	0.8984	8.85	0.56			12.878	0.57798
8.667	0.52549	7.813	0.39147			9.827	0.43647	23.743	0.90018	8.85	0.56111			12.939	0.57913
8.667	0.52653	7.813	0.39225			9.827	0.43734	23.926	0.90196	8.85	0.56222			12.939	0.58028
8.728	0.52758	7.813	0.39302			9.827	0.4382	24.414	0.90374	8.911	0.56333			12.939	0.58142
8.728	0.52862	7.813	0.3938			9.827	0.43907	24.414	0.90553	8.911	0.56444			12.939	0.58257
8.728	0.52966	7.813	0.39457			9.827	0.43993	24.658	0.90731	8.972	0.56556			13	0.58372
8.728	0.5307	7.813	0.39535			9.827	0.4408	25.085	0.90909	9.033	0.56667			13	0.58486
8.728	0.53174	7.813	0.39612			9.888	0.44166	26.123	0.91087	9.033	0.56778			13	0.58601
8.728	0.53278	7.813	0.3969			9.888	0.44252	26.123	0.91266	9.033	0.56889			13.062	0.58716
8.728	0.53382	7.813	0.39767			9.888	0.44339	26.245	0.91444	9.033	0.57			13.062	0.5883
8.728	0.53486	7.874	0.39845			9.888	0.44425	26.855	0.91622	9.094	0.57111			13.062	0.58945
8.728	0.5359	7.874	0.39922			9.888	0.44512	27.71	0.918	9.094	0.57222			13.062	0.5906
8.728	0.53694	7.874	0.4			9.888	0.44598	27.893	0.91979	9.155	0.57333			13.062	0.59174
8.789	0.53798	7.874	0.40078			9.888	0.44685	28.442	0.92157	9.155	0.57444			13.123	0.59289
8.789	0.53902	7.874	0.40155			9.888	0.44771	28.748	0.92335	9.155	0.57556			13.123	0.59404
8.789	0.54006	7.874	0.40233			9.888	0.44857	30.273	0.92513	9.216	0.57667			13.123	0.59518
8.789	0.5411	7.874	0.4031			9.888	0.44944	30.518	0.92692	9.216	0.57778			13.123	0.59633
8.789	0.54214	7.874	0.40388			9.949	0.4503	30.518	0.9287	9.216	0.57889			13.123	0.59748
8.789	0.54318	7.874	0.40465			9.949	0.45117	31.311	0.93048	9.216	0.58			13.123	0.59862
8.789	0.54422	7.874	0.40543			9.949	0.45203	31.555	0.93226	9.216	0.58111			13.123	0.59977
8.789	0.54527	7.874	0.4062			9.949	0.4529	31.86	0.93405	9.277	0.58222			13.184	0.60092
8.789	0.54631	7.874	0.40698			9.949	0.45376	32.288	0.93583	9.277	0.58333			13.184	0.60206
8.789	0.54735	7.874	0.40775			9.949	0.45462	32.654	0.93761	9.338	0.58444			13.184	0.60321
8.789	0.54839	7.874	0.40853			10.01	0.45549	32.959	0.93939	9.338	0.58556			13.184	0.60436
8.789	0.54943	7.935	0.4093			10.01	0.45635	33.752	0.94118	9.338	0.58667			13.184	0.6055
8.789	0.55047	7.935	0.41008			10.01	0.45722	34.668	0.94296	9.338	0.58778			13.184	0.60665
8.789	0.55151	7.935	0.41085			10.01	0.45808	34.729	0.94474	9.338	0.58889			13.184	0.6078
8.789	0.55255	7.996	0.41163			10.071	0.45895	38.391	0.94652	9.46	0.59			13.245	0.60894
8.85	0.55359	7.996	0.4124			10.071	0.45981	39.917	0.94831	9.46	0.59111			13.245	0.61009
8.85	0.55463	7.996	0.41318			10.071	0.46067	40.527	0.95009	9.521	0.59222			13.245	0.61124
8.85	0.55567	7.996	0.41395			10.071	0.46154	40.955	0.95187	9.521	0.59333			13.306	0.61239
8.85	0.55671	7.996	0.41473			10.071	0.4624	43.945	0.95365	9.521	0.59444			13.306	0.61353
8.85	0.55775	7.996	0.4155			10.071	0.46327	44.067	0.95544	9.521	0.59556			13.306	0.61468
8.85	0.55879	7.996	0.41628			10.132	0.46413	44.312	0.95722	9.583	0.59667			13.306	0.61583
8.85	0.55983	7.996	0.41705			10.132	0.465	44.8	0.959	9.583	0.59778			13.367	0.61697
8.85	0.56087	7.996	0.41783			10.132	0.46586	45.166	0.96078	9.583	0.59889			13.367	0.61812
8.85	0.56191	7.996	0.4186			10.132	0.46672	46.021	0.96257	9.583	0.6			13.428	0.61927
8.85	0.56296	7.996	0.41938			10.132	0.46759	46.936	0.96435	9.644	0.60111			13.428	0.62041
8.911	0.564	8.057	0.42016			10.132	0.46845	47.546	0.96613	9.705	0.60222			13.428	0.62156
8.911	0.56504	8.057	0.42093			10.132	0.46932	47.668	0.96791	9.705	0.60333			13.489	0.62271
8.911	0.56608	8.057	0.42171			10.132	0.47018	48.218	0.9697	9.705	0.60444			13.489	0.62385
8.911	0.56712	8.057	0.42248			10.132	0.47105	49.744	0.97148	9.766	0.60556			13.489	0.625
8.911	0.56816	8.057	0.42326			10.132	0.47191	57.068	0.97326	9.766	0.60667			13.55	0.62615
8.911	0.5692	8.057	0.42403			10.193	0.47277	58.777	0.97504	9.766	0.60778			13.611	0.62729
8.911	0.57024	8.057	0.42481			10.193	0.47364	64.209	0.97683	9.766	0.60889			13.611	0.62844
8.911	0.57128	8.057	0.42558			10.193	0.4745	65.247	0.97861	9.827	0.61			13.611	0.62959
8.911	0.57232	8.057	0.42636			10.193	0.47537	67.383	0.98039	9.827	0.61111			13.672	0.63073
8.911	0.57336	8.057	0.42713			10.193	0.47623	76.66	0.98217	9.827	0.61222			13.672	0.63188
8.911	0.5744	8.118	0.42791			10.193	0.4771	77.026	0.98396	9.827	0.61333			13.672	0.63303
8.972	0.57544	8.118	0.42868			10.254	0.47796	88.379	0.98574	9.827	0.61444			13.672	0.63417
8.972	0.57648	8.118	0.42946			10.254	0.47882	103.699	0.98752	9.888	0.61556			13.672	0.63532
8.972	0.57752	8.118	0.43023			10.254	0.47969	196.228	0.9893	9.888	0.61667			13.733	0.63647
8.972	0.57856	8.118	0.43101			10.254	0.48055	205.689	0.99109	9.888	0.61778			13.733	0.63761
8.972	0.5796	8.118	0.43178			10.254	0.48142	218.689	0.99287	9.888	0.61889			13.855	0.63876
8.972	0.58065	8.118	0.43256			10.254	0.48228	231.14	0.99465	9.888	0.62			13.855	0.63991
8.972	0.58169	8.118	0.43333			10.254	0.48315	253.845	0.99643	10.01	0.62111			13.855	0.64106
9.033	0.58273	8.118	0.43411			10.254	0.48401	321.899	0.99822	10.01	0.62222			13.855	0.6422
9.033	0.58377	8.118	0.43488			10.254	0.48487	324.036	1	10.132	0.62333			13.855	0.64335
9.033	0.58481	8.118	0.43566			10.254	0.48574			10.132	0.62444			13.855	0.6445
9.094	0.58585	8.179	0.43643			10.254	0.4866			10.132	0.62556			13.916	0.64564
9.094	0.58689	8.179	0.43721			10.254	0.48747			10.254	0.62667			13.916	0.64679
9.094	0.58793	8.179	0.43798			10.315	0.48833			10.254	0.62778			13.977	0.64794
9.094	0.58897	8.179	0.43876			10.315	0.4892			10.315	0.62889			13.977	0.64908
9.094	0.59001	8.179	0.43953			10.315	0.49006			10.315	0.63			13.977	0.65023
9.094	0.59105	8.179	0.44031			10.315	0.49092			10.376	0.63111			14.038	0.65138
9.155	0.59209	8.179	0.44109			10.315	0.49179			10.376	0.63222			14.038	0.65252
9.155	0.59313	8.179	0.44186			10.315	0.49265			10.437	0.63333			14.038	0.65367
9.155	0.59417	8.179	0.44264			10.315	0.49352			10.437	0.63444			14.038	0.65482
9.155	0.59521	8.179	0.44341			10.315	0.49438			10.498	0.63556			14.038	0.65596
9.155	0.59625	8.179	0.44419			10.315	0.49525			10.498	0.63667			14.099	0.65711
9.155	0.59729	8.179	0.44496			10.376	0.49611			10.498	0.63778			14.099	0.65826
9.216	0.59834	8.179	0.44574			10.376	0.49697			10.498	0.63889			14.099	0.6594
9.216	0.59938	8.179	0.44651			10.376	0.49784			10.559	0.64			14.16	0.66055
9.216	0.60042	8.179	0.44729			10.376	0.4987			10.559	0.64111			14.221	0.6617
9.216	0.60146	8.179	0.44806			10.376	0.49957			10.559	0.64222			14.282	0.66284
9.216	0.6025	8.24	0.44884			10.376	0.50043			10.62	0.64333			14.282	0.66399
9.216	0.60354	8.24	0.44961			10.376	0.5013			10.62	0.64444			14.282	0.66514
9.216	0.60458	8.24	0.45039			10.376	0.50216			10.62	0.64556			14.343	0.66628
9.277	0.60562	8.24	0.45116			10.376	0.50303			10.62	0.64667			14.343	0.66743
9.277	0.60666	8.24	0.45194			10.376	0.50389			10.62	0.64778			14.343	0.66858
9.277	0.6077	8.24	0.45271			10.376	0.50475			10.681	0.64889			14.404	0.66972
9.277	0.60874	8.24	0.45349			10.437	0.50562			10.681	0.65			14.404	0.67087
9.277	0.60978	8.24	0.45426			10.437	0.50648			10.681	0.65111			14.404	0.67202
9.277	0.61082	8.24	0.45504			10.437	0.50735			10.864	0.65222			14.465	0.67317
9.277	0.61186	8.24	0.45581			10.437	0.50821			10.986	0.65333			14.465	0.67431
9.338	0.6129	8.24	0.45659			10.437	0.50908			10.986	0.65444			14.526	0.67546
9.338	0.61394	8.301	0.45736			10.437	0.50994			10.986	0.65556			14.587	0.67661
9.338	0.61498	8.301	0.45814			10.437	0.5108			11.047	0.65667			14.587	0.67775
9.338	0.61602	8.301	0.45891			10.437	0.51167			11.047	0.65778			14.587	0.6789
9.338	0.61707	8.301	0.45969			10.437	0.51253			11.108	0.65889			14.587	0.68005
9.338	0.61811	8.301	0.46047			10.498	0.5134			11.108	0.66			14.648	0.68119
9.399	0.61915	8.301	0.46124			10.498	0.51426			11.108	0.66111			14.648	0.68234
9.399	0.62019	8.301	0.46202			10.498	0.51513			11.169	0.66222			14.709	0.68349
9.399	0.62123	8.301	0.46279			10.498	0.51599			11.169	0.66333			14.709	0.68463
9.399	0.62227	8.301	0.46357			10.498	0.51685			11.169	0.66444			14.709	0.68578
9.399	0.62331	8.301	0.46434			10.559	0.51772			11.169	0.66556			14.771	0.68693
9.399	0.62435	8.301	0.46512			10.559	0.51858			11.169	0.66667			14.771	0.68807
9.399	0.62539	8.301	0.46589			10.559	0.51945			11.23	0.66778			14.832	0.68922
9.399	0.62643	8.362	0.46667			10.559	0.52031			11.292	0.66889			14.832	0.69037
9.399	0.62747	8.362	0.46744			10.559	0.52118			11.353	0.67			14.832	0.69151
9.46	0.62851	8.362	0.46822			10.62	0.52204			11.414	0.67111			14.893	0.69266
9.46	0.62955	8.362	0.46899			10.62	0.5229			11.414	0.67222			14.954	0.69381
9.46	0.63059	8.362	0.46977			10.62	0.52377			11.414	0.67333			15.015	0.69495
9.46	0.63163	8.362	0.47054			10.62	0.52463			11.475	0.67444			15.137	0.6961
9.46	0.63267	8.362	0.47132			10.62	0.5255			11.475	0.67556			15.198	0.69725
9.46	0.63371	8.362	0.47209			10.62	0.52636			11.536	0.67667			15.198	0.69839
9.46	0.63476	8.362	0.47287			10.62	0.52723			11.597	0.67778			15.259	0.69954
9.521	0.6358	8.362	0.47364			10.62	0.52809			11.719	0.67889			15.32	0.70069
9.521	0.63684	8.362	0.47442			10.681	0.52895			11.841	0.68			15.442	0.70183
9.521	0.63788	8.362	0.47519			10.681	0.52982			11.841	0.68111			15.564	0.70298
9.521	0.63892	8.362	0.47597			10.681	0.53068			11.841	0.68222			15.625	0.70413
9.521	0.63996	8.362	0.47674			10.681	0.53155			11.902	0.68333			15.686	0.70528
9.521	0.641	8.423	0.47752			10.681	0.53241			11.963	0.68444			15.686	0.70642
9.521	0.64204	8.423	0.47829			10.681	0.53328			11.963	0.68556			15.747	0.70757
9.521	0.64308	8.423	0.47907			10.742	0.53414			11.963	0.68667			15.747	0.70872
9.583	0.64412	8.423	0.47984			10.742	0.535			12.024	0.68778			15.808	0.70986
9.583	0.64516	8.423	0.48062			10.742	0.53587			12.085	0.68889			15.869	0.71101
9.583	0.6462	8.423	0.4814			10.742	0.53673			12.085	0.69			15.93	0.71216
9.583	0.64724	8.423	0.48217			10.742	0.5376			12.146	0.69111			15.991	0.7133
9.583	0.64828	8.423	0.48295			10.742	0.53846			12.146	0.69222			15.991	0.71445
9.583	0.64932	8.423	0.48372			10.742	0.53933			12.207	0.69333			15.991	0.7156
9.583	0.65036	8.423	0.4845			10.742	0.54019			12.268	0.69444			16.113	0.71674
9.583	0.6514	8.423	0.48527			10.742	0.54105			12.268	0.69556			16.113	0.71789
9.583	0.65245	8.423	0.48605			10.803	0.54192			12.329	0.69667			16.113	0.71904
9.583	0.65349	8.423	0.48682			10.803	0.54278			12.39	0.69778			16.113	0.72018
9.644	0.65453	8.484	0.4876			10.864	0.54365			12.39	0.69889			16.174	0.72133
9.644	0.65557	8.484	0.48837			10.864	0.54451			12.451	0.7			16.235	0.72248
9.644	0.65661	8.484	0.48915			10.864	0.54538			12.451	0.70111			16.235	0.72362
9.644	0.65765	8.484	0.48992			10.864	0.54624			12.573	0.70222			16.235	0.72477
9.705	0.65869	8.484	0.4907			10.864	0.5471			12.573	0.70333			16.235	0.72592
9.705	0.65973	8.484	0.49147			10.864	0.54797			12.634	0.70444			16.357	0.72706
9.705	0.66077	8.484	0.49225			10.864	0.54883			12.634	0.70556			16.357	0.72821
9.705	0.66181	8.545	0.49302			10.864	0.5497			12.695	0.70667			16.357	0.72936
9.705	0.66285	8.545	0.4938			10.925	0.55056			12.695	0.70778			16.357	0.7305
9.705	0.66389	8.545	0.49457			10.925	0.55143			12.817	0.70889			16.418	0.73165
9.705	0.66493	8.545	0.49535			10.925	0.55229			12.817	0.71			16.479	0.7328
9.705	0.66597	8.545	0.49612			10.925	0.55315			12.817	0.71111			16.541	0.73394
9.766	0.66701	8.545	0.4969			10.925	0.55402			12.878	0.71222			16.541	0.73509
9.766	0.66805	8.545	0.49767			10.925	0.55488			12.878	0.71333			16.541	0.73624
9.766	0.66909	8.545	0.49845			10.925	0.55575			12.939	0.71444			16.541	0.73739
9.766	0.67014	8.545	0.49922			10.925	0.55661			12.939	0.71556			16.602	0.73853
9.766	0.67118	8.545	0.5			10.925	0.55748			13	0.71667			16.663	0.73968
9.766	0.67222	8.545	0.50078			10.925	0.55834			13.062	0.71778			16.663	0.74083
9.766	0.67326	8.606	0.50155			10.925	0.5592			13.062	0.71889			16.846	0.74197
9.827	0.6743	8.606	0.50233			10.925	0.56007			13.062	0.72			16.907	0.74312
9.827	0.67534	8.606	0.5031			10.986	0.56093			13.062	0.72111			17.029	0.74427
9.827	0.67638	8.606	0.50388			10.986	0.5618			13.184	0.72222			17.029	0.74541
9.827	0.67742	8.606	0.50465			10.986	0.56266			13.184	0.72333			17.09	0.74656
9.827	0.67846	8.606	0.50543			10.986	0.56353			13.245	0.72444			17.212	0.74771
9.827	0.6795	8.606	0.5062			11.047	0.56439			13.306	0.72556			17.212	0.74885
9.827	0.68054	8.606	0.50698			11.047	0.56525			13.367	0.72667			17.212	0.75
9.827	0.68158	8.606	0.50775			11.047	0.56612			13.428	0.72778			17.334	0.75115
9.827	0.68262	8.606	0.50853			11.047	0.56698			13.489	0.72889			17.456	0.75229
9.888	0.68366	8.606	0.5093			11.108	0.56785			13.489	0.73			17.517	0.75344
9.888	0.6847	8.667	0.51008			11.108	0.56871			13.55	0.73111			17.578	0.75459
9.888	0.68574	8.667	0.51085			11.108	0.56958			13.55	0.73222			17.578	0.75573
9.888	0.68678	8.667	0.51163			11.108	0.57044			13.55	0.73333			17.7	0.75688
9.888	0.68783	8.667	0.5124			11.169	0.57131			13.611	0.73444			17.761	0.75803
9.888	0.68887	8.667	0.51318			11.169	0.57217			13.794	0.73556			17.822	0.75917
9.888	0.68991	8.667	0.51395			11.169	0.57303			13.855	0.73667			17.822	0.76032
9.949	0.69095	8.667	0.51473			11.169	0.5739			13.855	0.73778			17.822	0.76147
9.949	0.69199	8.667	0.5155			11.169	0.57476			13.855	0.73889			18.005	0.76261
9.949	0.69303	8.728	0.51628			11.169	0.57563			13.916	0.74			18.066	0.76376
9.949	0.69407	8.728	0.51705			11.169	0.57649			13.916	0.74111			18.127	0.76491
10.01	0.69511	8.728	0.51783			11.169	0.57736			13.916	0.74222			18.25	0.76606
10.01	0.69615	8.728	0.5186			11.169	0.57822			13.977	0.74333			18.25	0.7672
10.071	0.69719	8.728	0.51938			11.169	0.57908			14.038	0.74444			18.311	0.76835
10.071	0.69823	8.789	0.52016			11.169	0.57995			14.038	0.74556			18.311	0.7695
10.071	0.69927	8.789	0.52093			11.169	0.58081			14.099	0.74667			18.311	0.77064
10.071	0.70031	8.789	0.52171			11.23	0.58168			14.099	0.74778			18.372	0.77179
10.071	0.70135	8.789	0.52248			11.23	0.58254			14.16	0.74889			18.494	0.77294
10.132	0.70239	8.789	0.52326			11.23	0.58341			14.16	0.75			18.494	0.77408
10.132	0.70343	8.85	0.52403			11.292	0.58427			14.16	0.75111			18.616	0.77523
10.132	0.70447	8.85	0.52481			11.292	0.58513			14.221	0.75222			18.677	0.77638
10.132	0.70552	8.85	0.52558			11.292	0.586			14.221	0.75333			18.677	0.77752
10.193	0.70656	8.85	0.52636			11.292	0.58686			14.221	0.75444			18.738	0.77867
10.193	0.7076	8.85	0.52713			11.353	0.58773			14.221	0.75556			18.738	0.77982
10.193	0.70864	8.85	0.52791			11.353	0.58859			14.221	0.75667			18.799	0.78096
10.193	0.70968	8.85	0.52868			11.353	0.58946			14.343	0.75778			18.921	0.78211
10.193	0.71072	8.85	0.52946			11.353	0.59032			14.465	0.75889			19.104	0.78326
10.254	0.71176	8.911	0.53023			11.353	0.59118			14.465	0.76			19.226	0.7844
10.254	0.7128	8.911	0.53101			11.353	0.59205			14.526	0.76111			19.226	0.78555
10.254	0.71384	8.911	0.53178			11.353	0.59291			14.587	0.76222			19.226	0.7867
10.254	0.71488	8.911	0.53256			11.353	0.59378			14.648	0.76333			19.287	0.78784
10.254	0.71592	8.911	0.53333			11.353	0.59464			14.648	0.76444			19.348	0.78899
10.315	0.71696	8.911	0.53411			11.414	0.59551			14.709	0.76556			19.348	0.79014
10.315	0.718	8.911	0.53488			11.414	0.59637			14.709	0.76667			19.409	0.79128
10.315	0.71904	8.911	0.53566			11.414	0.59723			14.709	0.76778			19.409	0.79243
10.315	0.72008	8.911	0.53643			11.414	0.5981			14.709	0.76889			19.47	0.79358
10.315	0.72112	8.911	0.53721			11.414	0.59896			14.709	0.77			19.653	0.79472
10.315	0.72216	8.972	0.53798			11.414	0.59983			14.771	0.77111			19.897	0.79587
10.315	0.7232	8.972	0.53876			11.475	0.60069			14.771	0.77222			20.02	0.79702
10.315	0.72425	8.972	0.53953			11.475	0.60156			14.771	0.77333			20.081	0.79817
10.315	0.72529	8.972	0.54031			11.475	0.60242			14.771	0.77444			20.081	0.79931
10.376	0.72633	8.972	0.54109			11.475	0.60328			14.893	0.77556			20.142	0.80046
10.376	0.72737	8.972	0.54186			11.475	0.60415			15.015	0.77667			20.142	0.80161
10.376	0.72841	8.972	0.54264			11.475	0.60501			15.015	0.77778			20.203	0.80275
10.376	0.72945	9.033	0.54341			11.475	0.60588			15.015	0.77889			20.203	0.8039
10.437	0.73049	9.033	0.54419			11.475	0.60674			15.076	0.78			20.325	0.80505
10.437	0.73153	9.033	0.54496			11.536	0.60761			15.076	0.78111			20.325	0.80619
10.437	0.73257	9.033	0.54574			11.536	0.60847			15.137	0.78222			20.386	0.80734
10.437	0.73361	9.033	0.54651			11.536	0.60933			15.198	0.78333			20.447	0.80849
10.437	0.73465	9.033	0.54729			11.536	0.6102			15.198	0.78444			20.447	0.80963
10.498	0.73569	9.033	0.54806			11.536	0.61106			15.32	0.78556			20.447	0.81078
10.498	0.73673	9.033	0.54884			11.597	0.61193			15.32	0.78667			20.508	0.81193
10.498	0.73777	9.033	0.54961			11.597	0.61279			15.32	0.78778			20.569	0.81307
10.498	0.73881	9.094	0.55039			11.597	0.61366			15.381	0.78889			20.569	0.81422
10.559	0.73985	9.094	0.55116			11.597	0.61452			15.381	0.79			20.569	0.81537
10.559	0.74089	9.094	0.55194			11.597	0.61538			15.381	0.79111			20.752	0.81651
10.62	0.74194	9.094	0.55271			11.658	0.61625			15.442	0.79222			20.752	0.81766
10.62	0.74298	9.094	0.55349			11.658	0.61711			15.503	0.79333			20.874	0.81881
10.681	0.74402	9.094	0.55426			11.719	0.61798			15.564	0.79444			20.935	0.81995
10.681	0.74506	9.094	0.55504			11.719	0.61884			15.686	0.79556			20.996	0.8211
10.742	0.7461	9.155	0.55581			11.719	0.61971			15.686	0.79667			20.996	0.82225
10.742	0.74714	9.155	0.55659			11.719	0.62057			15.747	0.79778			21.179	0.82339
10.742	0.74818	9.155	0.55736			11.719	0.62143			15.808	0.79889			21.24	0.82454
10.742	0.74922	9.155	0.55814			11.719	0.6223			15.869	0.8			21.301	0.82569
10.803	0.75026	9.155	0.55891			11.78	0.62316			15.869	0.80111			21.301	0.82683
10.803	0.7513	9.155	0.55969			11.841	0.62403			15.869	0.80222			21.484	0.82798
10.803	0.75234	9.155	0.56047			11.841	0.62489			15.869	0.80333			21.545	0.82913
10.803	0.75338	9.155	0.56124			11.841	0.62576			15.93	0.80444			21.729	0.83028
10.803	0.75442	9.216	0.56202			11.841	0.62662			15.991	0.80556			21.851	0.83142
10.803	0.75546	9.216	0.56279			11.841	0.62748			15.991	0.80667			21.973	0.83257
10.864	0.7565	9.216	0.56357			11.841	0.62835			15.991	0.80778			22.217	0.83372
10.864	0.75754	9.216	0.56434			11.902	0.62921			16.052	0.80889			22.644	0.83486
10.864	0.75858	9.216	0.56512			11.902	0.63008			16.052	0.81			22.644	0.83601
10.864	0.75963	9.216	0.56589			11.902	0.63094			16.113	0.81111			22.766	0.83716
10.925	0.76067	9.216	0.56667			11.902	0.63181			16.174	0.81222			22.766	0.8383
10.986	0.76171	9.216	0.56744			11.902	0.63267			16.235	0.81333			22.827	0.83945
10.986	0.76275	9.216	0.56822			11.963	0.63354			16.296	0.81444			22.827	0.8406
11.047	0.76379	9.216	0.56899			11.963	0.6344			16.296	0.81556			22.888	0.84174
11.047	0.76483	9.277	0.56977			11.963	0.63526			16.296	0.81667			23.01	0.84289
11.047	0.76587	9.277	0.57054			11.963	0.63613			16.479	0.81778			23.254	0.84404
11.108	0.76691	9.277	0.57132			11.963	0.63699			16.541	0.81889			23.315	0.84518
11.108	0.76795	9.277	0.57209			11.963	0.63786			16.541	0.82			23.621	0.84633
11.108	0.76899	9.277	0.57287			11.963	0.63872			16.724	0.82111			23.682	0.84748
11.108	0.77003	9.277	0.57364			12.024	0.63959			16.846	0.82222			23.743	0.84862
11.169	0.77107	9.277	0.57442			12.024	0.64045			16.846	0.82333			23.926	0.84977
11.23	0.77211	9.277	0.57519			12.024	0.64131			16.846	0.82444			23.987	0.85092
11.23	0.77315	9.277	0.57597			12.024	0.64218			16.907	0.82556			24.353	0.85206
11.23	0.77419	9.277	0.57674			12.024	0.64304			16.968	0.82667			24.475	0.85321
11.292	0.77523	9.277	0.57752			12.024	0.64391			17.09	0.82778			24.841	0.85436
11.292	0.77627	9.277	0.57829			12.085	0.64477			17.212	0.82889			24.963	0.8555
11.292	0.77732	9.277	0.57907			12.085	0.64564			17.273	0.83			25.33	0.85665
11.292	0.77836	9.277	0.57984			12.085	0.6465			17.273	0.83111			25.391	0.8578
11.292	0.7794	9.338	0.58062			12.146	0.64736			17.273	0.83222			25.391	0.85894
11.292	0.78044	9.338	0.5814			12.146	0.64823			17.334	0.83333			25.452	0.86009
11.353	0.78148	9.338	0.58217			12.146	0.64909			17.517	0.83444			25.513	0.86124
11.353	0.78252	9.338	0.58295			12.146	0.64996			17.517	0.83556			25.696	0.86239
11.353	0.78356	9.338	0.58372			12.207	0.65082			17.578	0.83667			26.062	0.86353
11.475	0.7846	9.338	0.5845			12.207	0.65169			17.7	0.83778			26.062	0.86468
11.475	0.78564	9.338	0.58527			12.207	0.65255			17.7	0.83889			26.123	0.86583
11.536	0.78668	9.338	0.58605			12.207	0.65341			17.7	0.84			26.184	0.86697
11.536	0.78772	9.338	0.58682			12.207	0.65428			17.822	0.84111			26.428	0.86812
11.536	0.78876	9.338	0.5876			12.268	0.65514			17.883	0.84222			26.55	0.86927
11.597	0.7898	9.399	0.58837			12.268	0.65601			18.005	0.84333			26.672	0.87041
11.597	0.79084	9.399	0.58915			12.268	0.65687			18.066	0.84444			26.733	0.87156
11.597	0.79188	9.46	0.58992			12.268	0.65774			18.127	0.84556			26.794	0.87271
11.658	0.79292	9.46	0.5907			12.268	0.6586			18.127	0.84667			26.978	0.87385
11.658	0.79396	9.46	0.59147			12.268	0.65946			18.188	0.84778			27.1	0.875
11.658	0.79501	9.46	0.59225			12.329	0.66033			18.25	0.84889			27.161	0.87615
11.719	0.79605	9.46	0.59302			12.329	0.66119			18.433	0.85			27.405	0.87729
11.719	0.79709	9.46	0.5938			12.329	0.66206			18.555	0.85111			27.71	0.87844
11.78	0.79813	9.46	0.59457			12.39	0.66292			18.616	0.85222			27.771	0.87959
11.78	0.79917	9.46	0.59535			12.39	0.66379			18.677	0.85333			27.893	0.88073
11.78	0.80021	9.46	0.59612			12.39	0.66465			18.738	0.85444			28.015	0.88188
11.78	0.80125	9.46	0.5969			12.39	0.66551			18.86	0.85556			28.442	0.88303
11.841	0.80229	9.46	0.59767			12.39	0.66638			19.104	0.85667			28.503	0.88417
11.841	0.80333	9.521	0.59845			12.39	0.66724			19.165	0.85778			28.809	0.88532
11.841	0.80437	9.521	0.59922			12.451	0.66811			19.165	0.85889			28.87	0.88647
11.963	0.80541	9.521	0.6			12.451	0.66897			19.226	0.86			28.87	0.88761
11.963	0.80645	9.521	0.60078			12.451	0.66984			19.287	0.86111			28.931	0.88876
11.963	0.80749	9.521	0.60155			12.451	0.6707			19.287	0.86222			28.992	0.88991
11.963	0.80853	9.583	0.60233			12.451	0.67156			19.287	0.86333			29.297	0.89106
11.963	0.80957	9.583	0.6031			12.451	0.67243			19.409	0.86444			29.419	0.8922
11.963	0.81061	9.583	0.60388			12.451	0.67329			19.47	0.86556			29.785	0.89335
12.024	0.81165	9.583	0.60465			12.512	0.67416			19.531	0.86667			29.907	0.8945
12.024	0.8127	9.583	0.60543			12.512	0.67502			19.592	0.86778			30.273	0.89564
12.024	0.81374	9.583	0.6062			12.573	0.67589			19.775	0.86889			30.579	0.89679
12.085	0.81478	9.644	0.60698			12.573	0.67675			19.775	0.87			30.701	0.89794
12.085	0.81582	9.644	0.60775			12.573	0.67761			19.897	0.87111			30.762	0.89908
12.146	0.81686	9.644	0.60853			12.573	0.67848			20.02	0.87222			30.945	0.90023
12.207	0.8179	9.644	0.6093			12.634	0.67934			20.142	0.87333			31.067	0.90138
12.268	0.81894	9.644	0.61008			12.634	0.68021			20.264	0.87444			31.311	0.90252
12.268	0.81998	9.644	0.61085			12.634	0.68107			20.325	0.87556			31.311	0.90367
12.268	0.82102	9.644	0.61163			12.634	0.68194			20.386	0.87667			31.311	0.90482
12.268	0.82206	9.644	0.6124			12.634	0.6828			20.386	0.87778			31.433	0.90596
12.268	0.8231	9.644	0.61318			12.634	0.68366			20.508	0.87889			31.677	0.90711
12.268	0.82414	9.644	0.61395			12.634	0.68453			20.63	0.88			31.738	0.90826
12.329	0.82518	9.705	0.61473			12.695	0.68539			20.63	0.88111			31.799	0.9094
12.39	0.82622	9.705	0.6155			12.695	0.68626			20.813	0.88222			31.982	0.91055
12.39	0.82726	9.705	0.61628			12.695	0.68712			20.874	0.88333			31.982	0.9117
12.451	0.8283	9.705	0.61705			12.695	0.68799			20.935	0.88444			32.104	0.91284
12.451	0.82934	9.766	0.61783			12.695	0.68885			21.057	0.88556			32.166	0.91399
12.512	0.83039	9.766	0.6186			12.695	0.68971			21.423	0.88667			32.471	0.91514
12.512	0.83143	9.766	0.61938			12.695	0.69058			21.484	0.88778			32.532	0.91628
12.512	0.83247	9.766	0.62016			12.756	0.69144			21.729	0.88889			33.02	0.91743
12.573	0.83351	9.766	0.62093			12.756	0.69231			21.851	0.89			33.142	0.91858
12.634	0.83455	9.766	0.62171			12.756	0.69317			21.851	0.89111			33.386	0.91972
12.634	0.83559	9.766	0.62248			12.817	0.69404			21.912	0.89222			33.569	0.92087
12.634	0.83663	9.766	0.62326			12.817	0.6949			21.973	0.89333			34.302	0.92202
12.695	0.83767	9.827	0.62403			12.817	0.69576			22.156	0.89444			34.363	0.92317
12.695	0.83871	9.827	0.62481			12.817	0.69663			22.278	0.89556			34.424	0.92431
12.695	0.83975	9.827	0.62558			12.878	0.69749			22.278	0.89667			34.668	0.92546
12.695	0.84079	9.827	0.62636			12.878	0.69836			22.4	0.89778			35.156	0.92661
12.695	0.84183	9.827	0.62713			12.878	0.69922			22.4	0.89889			36.316	0.92775
12.817	0.84287	9.827	0.62791			12.878	0.70009			22.522	0.9			36.377	0.9289
12.817	0.84391	9.827	0.62868			12.878	0.70095			22.888	0.90111			37.048	0.93005
12.817	0.84495	9.827	0.62946			12.878	0.70182			22.888	0.90222			37.109	0.93119
12.817	0.84599	9.827	0.63023			12.878	0.70268			22.949	0.90333			37.354	0.93234
12.939	0.84703	9.827	0.63101			12.939	0.70354			23.193	0.90444			37.476	0.93349
13	0.84807	9.827	0.63178			12.939	0.70441			23.376	0.90556			39.978	0.93463
13.062	0.84912	9.827	0.63256			12.939	0.70527			23.926	0.90667			40.039	0.93578
13.062	0.85016	9.827	0.63333			12.939	0.70614			23.926	0.90778			40.649	0.93693
13.062	0.8512	9.827	0.63411			13	0.707			24.109	0.90889			40.649	0.93807
13.062	0.85224	9.888	0.63488			13	0.70787			24.719	0.91			41.443	0.93922
13.123	0.85328	9.888	0.63566			13.062	0.70873			25.024	0.91111			41.931	0.94037
13.184	0.85432	9.888	0.63643			13.062	0.70959			25.146	0.91222			43.213	0.94151
13.184	0.85536	9.888	0.63721			13.062	0.71046			25.879	0.91333			43.274	0.94266
13.245	0.8564	9.888	0.63798			13.062	0.71132			25.879	0.91444			43.579	0.94381
13.245	0.85744	9.888	0.63876			13.062	0.71219			26.245	0.91556			44.25	0.94495
13.245	0.85848	9.888	0.63953			13.062	0.71305			26.611	0.91667			44.739	0.9461
13.306	0.85952	9.888	0.64031			13.062	0.71392			26.672	0.91778			45.105	0.94725
13.306	0.86056	9.888	0.64109			13.123	0.71478			26.978	0.91889			46.448	0.94839
13.367	0.8616	9.888	0.64186			13.123	0.71564			27.039	0.92			46.753	0.94954
13.428	0.86264	9.949	0.64264			13.123	0.71651			27.161	0.92111			47.546	0.95069
13.428	0.86368	9.949	0.64341			13.123	0.71737			27.283	0.92222			47.791	0.95183
13.489	0.86472	9.949	0.64419			13.123	0.71824			27.771	0.92333			49.072	0.95298
13.489	0.86576	10.01	0.64496			13.123	0.7191			27.832	0.92444			49.744	0.95413
13.55	0.86681	10.01	0.64574			13.184	0.71997			27.832	0.92556			51.575	0.95528
13.55	0.86785	10.01	0.64651			13.184	0.72083			28.015	0.92667			52.612	0.95642
13.611	0.86889	10.01	0.64729			13.184	0.72169			28.198	0.92778			53.528	0.95757
13.611	0.86993	10.01	0.64806			13.184	0.72256			28.442	0.92889			53.528	0.95872
13.611	0.87097	10.071	0.64884			13.184	0.72342			28.442	0.93			53.711	0.95986
13.611	0.87201	10.071	0.64961			13.184	0.72429			28.503	0.93111			54.626	0.96101
13.672	0.87305	10.071	0.65039			13.245	0.72515			28.87	0.93222			55.237	0.96216
13.672	0.87409	10.071	0.65116			13.245	0.72602			28.931	0.93333			55.298	0.9633
13.733	0.87513	10.071	0.65194			13.245	0.72688			28.992	0.93444			56.519	0.96445
13.733	0.87617	10.071	0.65271			13.306	0.72774			29.236	0.93556			56.946	0.9656
13.794	0.87721	10.071	0.65349			13.306	0.72861			29.541	0.93667			57.495	0.96674
13.794	0.87825	10.132	0.65426			13.367	0.72947			29.846	0.93778			60.913	0.96789
13.855	0.87929	10.132	0.65504			13.367	0.73034			29.907	0.93889			63.477	0.96904
13.977	0.88033	10.132	0.65581			13.367	0.7312			29.907	0.94			63.66	0.97018
13.977	0.88137	10.132	0.65659			13.367	0.73207			30.457	0.94111			64.087	0.97133
14.099	0.88241	10.132	0.65736			13.428	0.73293			30.823	0.94222			64.758	0.97248
14.099	0.88345	10.132	0.65814			13.489	0.73379			31.006	0.94333			66.467	0.97362
14.099	0.8845	10.132	0.65891			13.489	0.73466			31.067	0.94444			68.542	0.97477
14.16	0.88554	10.132	0.65969			13.55	0.73552			31.555	0.94556			69.519	0.97592
14.221	0.88658	10.132	0.66047			13.55	0.73639			32.471	0.94667			71.594	0.97706
14.221	0.88762	10.132	0.66124			13.55	0.73725			32.471	0.94778			72.205	0.97821
14.221	0.88866	10.132	0.66202			13.611	0.73812			32.959	0.94889			72.754	0.97936
14.282	0.8897	10.132	0.66279			13.611	0.73898			33.264	0.95			73.364	0.9805
14.465	0.89074	10.193	0.66357			13.672	0.73984			33.63	0.95111			74.158	0.98165
14.587	0.89178	10.254	0.66434			13.672	0.74071			33.752	0.95222			75.134	0.9828
14.709	0.89282	10.254	0.66512			13.672	0.74157			34.058	0.95333			76.599	0.98394
14.709	0.89386	10.254	0.66589			13.733	0.74244			34.058	0.95444			80.994	0.98509
14.771	0.8949	10.254	0.66667			13.733	0.7433			34.241	0.95556			81.299	0.98624
14.832	0.89594	10.254	0.66744			13.794	0.74417			34.729	0.95667			82.214	0.98739
14.832	0.89698	10.254	0.66822			13.794	0.74503			36.194	0.95778			82.703	0.98853
15.015	0.89802	10.254	0.66899			13.794	0.74589			37.292	0.95889			82.947	0.98968
15.076	0.89906	10.315	0.66977			13.855	0.74676			37.842	0.96			86.121	0.99083
15.076	0.9001	10.315	0.67054			13.855	0.74762			38.452	0.96111			86.731	0.99197
15.198	0.90114	10.315	0.67132			13.916	0.74849			40.039	0.96222			89.844	0.99312
15.259	0.90219	10.376	0.67209			13.916	0.74935			40.771	0.96333			92.834	0.99427
15.32	0.90323	10.376	0.67287			13.916	0.75022			42.969	0.96444			94.849	0.99541
15.32	0.90427	10.376	0.67364			13.916	0.75108			44.434	0.96556			98.083	0.99656
15.32	0.90531	10.376	0.67442			13.916	0.75194			45.593	0.96667			104.614	0.99771
15.381	0.90635	10.376	0.67519			13.977	0.75281			46.082	0.96778			117.981	0.99885
15.442	0.90739	10.437	0.67597			13.977	0.75367			50.781	0.96889			129.089	1
15.442	0.90843	10.437	0.67674			13.977	0.75454			51.453	0.97
15.503	0.90947	10.437	0.67752			14.038	0.7554			51.697	0.97111
15.503	0.91051	10.437	0.67829			14.038	0.75627			55.725	0.97222
15.503	0.91155	10.498	0.67907			14.099	0.75713			58.96	0.97333
15.564	0.91259	10.498	0.67984			14.099	0.75799			61.707	0.97444
15.564	0.91363	10.498	0.68062			14.16	0.75886			63.477	0.97556
15.686	0.91467	10.498	0.6814			14.16	0.75972			63.782	0.97667
15.686	0.91571	10.498	0.68217			14.16	0.76059			66.284	0.97778	--	--	--	--
15.991	0.91675	10.559	0.68295			14.16	0.76145			75.989	0.97889	--	--	--	--
16.174	0.91779	10.559	0.68372			14.221	0.76232			84.106	0.98			--	--
16.235	0.91883	10.559	0.6845			14.221	0.76318			85.571	0.98111			--	--
16.296	0.91988	10.559	0.68527			14.221	0.76404			87.83	0.98222			--	--
16.296	0.92092	10.559	0.68605			14.282	0.76491			90.515	0.98333			--	--
16.357	0.92196	10.559	0.68682			14.282	0.76577			96.985	0.98444			--	--
16.357	0.923	10.62	0.6876			14.343	0.76664			106.751	0.98556			--	--
16.418	0.92404	10.62	0.68837			14.343	0.7675			109.985	0.98667			--	--
16.541	0.92508	10.62	0.68915			14.343	0.76837			111.206	0.98778			--	--
16.602	0.92612	10.62	0.68992			14.343	0.76923			113.037	0.98889			--	--
16.663	0.92716	10.62	0.6907			14.465	0.7701			128.906	0.99			--	--
16.785	0.9282	10.681	0.69147			14.465	0.77096			135.01	0.99111			--	--
16.846	0.92924	10.681	0.69225			14.465	0.77182			135.437	0.99222			--	--
16.968	0.93028	10.681	0.69302			14.526	0.77269			139.282	0.99333			--	--
17.029	0.93132	10.681	0.6938			14.526	0.77355			143.982	0.99444			--	--
17.151	0.93236	10.681	0.69457			14.526	0.77442			163.452	0.99556			--	--
17.212	0.9334	10.681	0.69535			14.587	0.77528			166.504	0.99667			--	--
17.273	0.93444	10.681	0.69612			14.587	0.77615			219.421	0.99778			--	--
17.395	0.93548	10.681	0.6969			14.587	0.77701			286.438	0.99889			--	--
17.456	0.93652	10.681	0.69767			14.648	0.77787			1892.82	1
17.578	0.93757	10.681	0.69845			14.648	0.77874
18.127	0.93861	10.742	0.69922			14.648	0.7796
18.372	0.93965	10.742	0.7			14.648	0.78047
18.433	0.94069	10.803	0.70078			14.709	0.78133
18.433	0.94173	10.803	0.70155			14.709	0.7822
18.494	0.94277	10.803	0.70233			14.709	0.78306
18.555	0.94381	10.803	0.7031			14.709	0.78392
18.616	0.94485	10.803	0.70388			14.709	0.78479
18.677	0.94589	10.803	0.70465			14.771	0.78565
18.86	0.94693	10.803	0.70543			14.832	0.78652
18.921	0.94797	10.864	0.7062			14.832	0.78738
18.921	0.94901	10.864	0.70698			14.954	0.78825	--	--	--	--
18.982	0.95005	10.864	0.70775			14.954	0.78911	--	--	--	--
19.165	0.95109	10.864	0.70853			14.954	0.78997	--	--	--	--
19.348	0.95213	10.925	0.7093			14.954	0.79084	--	--	--	--
19.714	0.95317	10.925	0.71008			15.015	0.7917	--	--	--	--
19.775	0.95421	10.925	0.71085			15.015	0.79257	--	--	--	--
20.264	0.95525	10.925	0.71163			15.015	0.79343	--	--	--	--
20.264	0.9563	10.925	0.7124			15.015	0.7943	--	--	--	--
20.63	0.95734	10.986	0.71318			15.076	0.79516	--	--	--	--
20.691	0.95838	10.986	0.71395			15.076	0.79602	--	--	--	--
20.935	0.95942	10.986	0.71473			15.076	0.79689	--	--	--	--
20.996	0.96046	10.986	0.7155			15.137	0.79775	--	--	--	--
21.423	0.9615	10.986	0.71628			15.198	0.79862	--	--	--	--
22.034	0.96254	10.986	0.71705			15.198	0.79948	--	--	--	--
22.034	0.96358	10.986	0.71783			15.198	0.80035	--	--	--	--
22.156	0.96462	10.986	0.7186			15.259	0.80121	--	--	--	--
22.583	0.96566	11.047	0.71938			15.259	0.80207	--	--	--	--
22.705	0.9667	11.047	0.72016			15.32	0.80294	--	--	--	--
22.888	0.96774	11.047	0.72093			15.381	0.8038	--	--
22.949	0.96878	11.047	0.72171			15.381	0.80467	--	--
23.193	0.96982	11.047	0.72248			15.442	0.80553	--	--
23.254	0.97086	11.047	0.72326			15.442	0.8064	--	--
23.682	0.9719	11.047	0.72403			15.442	0.80726	--	--
23.926	0.97294	11.108	0.72481			15.503	0.80812	--	--
23.987	0.97399	11.108	0.72558			15.503	0.80899	--	--
24.353	0.97503	11.108	0.72636			15.503	0.80985	--	--
24.597	0.97607	11.108	0.72713			15.564	0.81072	--	--
24.658	0.97711	11.108	0.72791			15.686	0.81158	--	--
25.024	0.97815	11.169	0.72868			15.686	0.81245	--	--
25.33	0.97919	11.169	0.72946			15.808	0.81331	--	--
26.672	0.98023	11.169	0.73023			15.808	0.81417
27.71	0.98127	11.169	0.73101			15.869	0.81504
28.931	0.98231	11.169	0.73178			15.869	0.8159
29.358	0.98335	11.169	0.73256			15.93	0.81677
29.358	0.98439	11.169	0.73333			15.93	0.81763
30.64	0.98543	11.169	0.73411			15.991	0.8185
31.555	0.98647	11.169	0.73488			15.991	0.81936
32.227	0.98751	11.169	0.73566			15.991	0.82022
32.349	0.98855	11.169	0.73643			16.052	0.82109
32.471	0.98959	11.23	0.73721			16.174	0.82195
32.776	0.99063	11.23	0.73798			16.174	0.82282
34.729	0.99168	11.23	0.73876			16.174	0.82368
37.781	0.99272	11.292	0.73953			16.235	0.82455
39.551	0.99376	11.292	0.74031			16.235	0.82541
40.161	0.9948	11.353	0.74109			16.296	0.82627
51.697	0.99584	11.353	0.74186			16.296	0.82714
52.734	0.99688	11.414	0.74264			16.418	0.828
57.617	0.99792	11.414	0.74341			16.418	0.82887
62.683	0.99896	11.475	0.74419			16.479	0.82973
115.295	1	11.475	0.74496			16.541	0.8306
		11.536	0.74574			16.663	0.83146
		11.536	0.74651			16.724	0.83232
		11.597	0.74729			16.846	0.83319
		11.597	0.74806			16.846	0.83405
		11.597	0.74884			16.907	0.83492
		11.597	0.74961			16.968	0.83578
		11.597	0.75039			16.968	0.83665
		11.658	0.75116			16.968	0.83751
		11.658	0.75194			17.029	0.83838
		11.658	0.75271			17.029	0.83924
		11.658	0.75349			17.029	0.8401
		11.658	0.75426			17.09	0.84097
		11.719	0.75504			17.151	0.84183
		11.719	0.75581			17.212	0.8427
--	--	11.78	0.75659			17.212	0.84356
--	--	11.78	0.75736			17.273	0.84443
--	--	11.78	0.75814			17.273	0.84529
--	--	11.78	0.75891			17.273	0.84615
--	--	11.841	0.75969			17.273	0.84702
--	--	11.841	0.76047			17.334	0.84788
--	--	11.841	0.76124			17.334	0.84875
--	--	11.841	0.76202			17.334	0.84961
--	--	11.841	0.76279			17.334	0.85048
--	--	11.902	0.76357			17.395	0.85134
--	--	11.902	0.76434			17.395	0.8522
--	--	11.902	0.76512			17.456	0.85307
--	--	11.902	0.76589			17.517	0.85393
--	--	11.963	0.76667			17.517	0.8548
--		11.963	0.76744			17.639	0.85566
--		11.963	0.76822			17.761	0.85653
--		11.963	0.76899			17.822	0.85739
		11.963	0.76977			18.005	0.85825
		12.024	0.77054			18.066	0.85912
		12.024	0.77132			18.127	0.85998
		12.024	0.77209			18.127	0.86085
		12.024	0.77287			18.188	0.86171
		12.146	0.77364			18.188	0.86258
		12.207	0.77442			18.25	0.86344
		12.207	0.77519			18.25	0.8643
		12.207	0.77597			18.311	0.86517
		12.207	0.77674			18.311	0.86603
		12.207	0.77752			18.372	0.8669
		12.268	0.77829			18.372	0.86776
		12.268	0.77907			18.433	0.86863
		12.268	0.77984			18.494	0.86949
		12.268	0.78062			18.555	0.87035
		12.268	0.7814			18.555	0.87122
		12.329	0.78217			18.616	0.87208
		12.329	0.78295			18.616	0.87295
		12.329	0.78372			18.616	0.87381
		12.329	0.7845			18.677	0.87468
		12.451	0.78527			18.738	0.87554
		12.512	0.78605			18.738	0.8764
		12.512	0.78682			18.799	0.87727
		12.512	0.7876			18.799	0.87813
		12.512	0.78837			18.86	0.879
		12.573	0.78915			18.982	0.87986
		12.573	0.78992			18.982	0.88073
		12.634	0.7907			19.104	0.88159
		12.634	0.79147			19.104	0.88245
		12.695	0.79225			19.226	0.88332
		12.695	0.79302			19.226	0.88418
		12.756	0.7938			19.287	0.88505
		12.756	0.79457			19.47	0.88591
		12.817	0.79535			19.47	0.88678
		12.817	0.79612			19.531	0.88764
		12.817	0.7969			19.592	0.8885
		12.817	0.79767			19.653	0.88937
		12.817	0.79845			19.653	0.89023
		12.878	0.79922			19.775	0.8911
		12.878	0.8			19.836	0.89196
		12.939	0.80078			19.958	0.89283
		12.939	0.80155			19.958	0.89369
		12.939	0.80233			20.02	0.89455
		12.939	0.8031			20.081	0.89542
		12.939	0.80388			20.142	0.89628
		13	0.80465			20.203	0.89715
		13	0.80543			20.264	0.89801
		13	0.8062			20.386	0.89888
		13	0.80698			20.447	0.89974
		13.062	0.80775			20.508	0.90061
		13.062	0.80853			20.752	0.90147
		13.062	0.8093			20.813	0.90233
		13.123	0.81008			20.813	0.9032
		13.123	0.81085			20.874	0.90406
		13.123	0.81163			20.874	0.90493
		13.184	0.8124			21.179	0.90579
		13.184	0.81318			21.301	0.90666
		13.184	0.81395			21.423	0.90752
		13.184	0.81473			21.423	0.90838
		13.184	0.8155			21.423	0.90925
		13.245	0.81628			21.423	0.91011
		13.306	0.81705			21.851	0.91098
		13.306	0.81783			22.034	0.91184
		13.306	0.8186			22.034	0.91271
		13.306	0.81938			22.156	0.91357
		13.306	0.82016			22.339	0.91443
		13.306	0.82093			22.461	0.9153
		13.306	0.82171			22.583	0.91616
		13.367	0.82248			22.583	0.91703
		13.489	0.82326			22.949	0.91789
		13.55	0.82403			23.132	0.91876
		13.611	0.82481			23.254	0.91962
		13.611	0.82558			23.315	0.92048
		13.611	0.82636			23.376	0.92135
		13.672	0.82713			23.376	0.92221
		13.672	0.82791			23.438	0.92308
		13.672	0.82868			23.56	0.92394
		13.733	0.82946			23.621	0.92481
		13.794	0.83023			23.804	0.92567
		13.794	0.83101			23.865	0.92653
		13.855	0.83178			23.865	0.9274
		13.916	0.83256			23.987	0.92826
		13.977	0.83333			23.987	0.92913
		13.977	0.83411			24.109	0.92999
		13.977	0.83488			24.658	0.93086
		14.038	0.83566			25.024	0.93172
		14.099	0.83643			25.024	0.93258
		14.099	0.83721			25.085	0.93345
		14.16	0.83798			25.146	0.93431
		14.221	0.83876			25.33	0.93518
		14.221	0.83953			25.574	0.93604
		14.221	0.84031			25.696	0.93691
		14.282	0.84109			25.757	0.93777
		14.343	0.84186			25.818	0.93863
		14.343	0.84264			26.001	0.9395
		14.404	0.84341			26.001	0.94036
		14.404	0.84419			26.123	0.94123
		14.465	0.84496			26.184	0.94209
		14.526	0.84574			26.245	0.94296
		14.587	0.84651			26.55	0.94382
		14.648	0.84729			26.733	0.94468
		14.709	0.84806			27.1	0.94555
		14.709	0.84884			27.1	0.94641
		14.709	0.84961			27.161	0.94728
		14.771	0.85039			27.466	0.94814
		14.771	0.85116			27.588	0.94901
		14.832	0.85194			27.71	0.94987
		14.832	0.85271			28.259	0.95073
		14.893	0.85349			28.32	0.9516
		15.076	0.85426			28.503	0.95246
		15.137	0.85504			28.625	0.95333
		15.137	0.85581			28.625	0.95419
		15.259	0.85659			29.48	0.95506
		15.259	0.85736			29.846	0.95592
		15.32	0.85814			29.968	0.95678
		15.32	0.85891			30.334	0.95765
		15.381	0.85969			30.518	0.95851
		15.381	0.86047			30.762	0.95938
		15.442	0.86124			30.762	0.96024
		15.503	0.86202			30.945	0.96111
		15.503	0.86279			31.799	0.96197
		15.503	0.86357			31.86	0.96283
		15.564	0.86434			31.86	0.9637
		15.564	0.86512			32.471	0.96456
		15.625	0.86589			33.02	0.96543
		15.625	0.86667			33.081	0.96629
		15.686	0.86744			33.142	0.96716
		15.747	0.86822			33.325	0.96802
		15.869	0.86899			33.386	0.96889
		15.93	0.86977			34.058	0.96975
		15.93	0.87054			34.302	0.97061
		15.93	0.87132			34.668	0.97148
		15.93	0.87209			35.217	0.97234
		15.991	0.87287			36.621	0.97321
		16.113	0.87364			36.987	0.97407
		16.296	0.87442			37.476	0.97494
		16.357	0.87519			37.598	0.9758
		16.418	0.87597			37.903	0.97666
		16.418	0.87674			38.513	0.97753
		16.418	0.87752			38.757	0.97839
		16.541	0.87829			39.185	0.97926
		16.602	0.87907			39.551	0.98012
		16.663	0.87984			40.527	0.98099
		16.663	0.88062			40.894	0.98185
		16.663	0.8814			41.199	0.98271
		16.785	0.88217			41.504	0.98358
		16.846	0.88295			41.626	0.98444
		16.968	0.88372			41.687	0.98531
		17.029	0.8845			43.091	0.98617
		17.09	0.88527			44.067	0.98704
		17.212	0.88605			44.128	0.9879
		17.212	0.88682			45.471	0.98876
		17.273	0.8876			46.326	0.98963
		17.334	0.88837			46.936	0.99049
		17.517	0.88915			46.936	0.99136
		17.517	0.88992			49.072	0.99222
		17.639	0.8907			51.025	0.99309
		17.944	0.89147			54.138	0.99395
		18.066	0.89225			60.73	0.99481
		18.188	0.89302			79.529	0.99568
		18.188	0.8938			1433.11	0.99654
		18.311	0.89457			1567.26	0.99741
		18.372	0.89535			1638.49	0.99827
		18.433	0.89612			1676.27	0.99914
		18.433	0.8969			1720.64	1
		18.433	0.89767
		18.433	0.89845
		18.433	0.89922
		18.494	0.9
		18.555	0.90078
		18.677	0.90155
		18.799	0.90233
		18.86	0.9031
		18.921	0.90388
		19.043	0.90465
		19.043	0.90543	--	--	--	--
		19.104	0.9062	--	--	--	--
		19.104	0.90698
		19.287	0.90775
		19.348	0.90853
		19.348	0.9093
		19.47	0.91008
		19.531	0.91085
		19.531	0.91163
		19.531	0.9124
		19.714	0.91318
		19.714	0.91395
		19.714	0.91473
		19.714	0.9155
		19.958	0.91628
		20.02	0.91705
		20.02	0.91783
		20.02	0.9186
		20.142	0.91938
		20.325	0.92016
		20.325	0.92093
		20.325	0.92171
		20.447	0.92248
		20.569	0.92326
		20.569	0.92403
		20.63	0.92481
		20.63	0.92558
		20.691	0.92636
		20.752	0.92713
		20.813	0.92791
		20.874	0.92868
		20.935	0.92946
		21.179	0.93023
		21.179	0.93101
		21.301	0.93178
		21.423	0.93256
		21.484	0.93333
		21.606	0.93411
		21.729	0.93488
		21.79	0.93566
		21.973	0.93643
		22.095	0.93721
		22.278	0.93798
		22.339	0.93876
		22.4	0.93953
		22.522	0.94031
		22.705	0.94109
		22.888	0.94186
		22.888	0.94264
		22.949	0.94341
		23.01	0.94419
		23.01	0.94496
		23.132	0.94574
		23.438	0.94651
		23.621	0.94729
		23.743	0.94806
		23.804	0.94884
		23.804	0.94961
		23.926	0.95039
		23.926	0.95116
		24.17	0.95194
		24.231	0.95271
		24.353	0.95349
		24.536	0.95426
		24.536	0.95504
		24.536	0.95581
		24.658	0.95659
		24.841	0.95736
		25.024	0.95814
		25.085	0.95891
		25.696	0.95969
		25.696	0.96047
		25.757	0.96124
		25.879	0.96202
		26.001	0.96279
		26.245	0.96357
		26.367	0.96434
		26.672	0.96512
		27.771	0.96589
		28.015	0.96667
		28.137	0.96744
		28.748	0.96822
		29.053	0.96899
		29.419	0.96977
		29.602	0.97054
		31.006	0.97132
		31.189	0.97209
		31.25	0.97287
		32.288	0.97364
		32.532	0.97442
		32.776	0.97519
		33.691	0.97597
		33.936	0.97674
		34.729	0.97752
		34.912	0.97829
		35.461	0.97907
		35.583	0.97984
		35.706	0.98062
		36.011	0.9814
		36.56	0.98217
		36.682	0.98295
		37.659	0.98372
		38.025	0.9845
		38.147	0.98527
		38.391	0.98605
		38.452	0.98682
		39.063	0.9876
		40.039	0.98837
		40.283	0.98915
		42.358	0.98992
		42.725	0.9907
		43.091	0.99147
		44.556	0.99225
		47.729	0.99302
		52.979	0.9938
		54.688	0.99457
		58.533	0.99535
		71.106	0.99612
		115.723	0.9969
		170.471	0.99767
		193.543	0.99845
		653.564	0.99922
		737.244	1
		--	--
		--	--
		--	--
		--	--
		--	--
		--	--
		--	--
		--	--
		--	--
		--	--
		--	--
		--	--
		--	--
		--	--
		--	--
		--	--
		--	--
		--	--
		--	--
		--	--
		--	--
		--	--
		--	--
		--	--
		--	--
		--	--
		--	--
		--	--
		--	--

## Sheet: Fig. 2e
	c1	C1+roli	c3	c3+roli	D2	D2+roli	d3	d3+roli
	6.104	4.5475	15.411	9.583	7.08	16.9375	5.2795	9.3685
	4.517	5.676	7.08	6.4395	9.827	14.862	4.089	3.54
	6.7445	5.737	7.324	27.283	6.8665	13.184	4.547	4.333
	4.364	5.8285	6.409	7.629	7.446	4.211	8.0565	3.784
	7.141	5.92	3.479	6.775	6.165	4.7	10.01	14.221
	6.897	6.714	5.31	4.7305	4.303	4.456	6.897	5.981
	6.226	6.653	5.493	4.517	8.301	8.179	5.737	3.052
	7.141	3.0215	--	4.1505	9.094	15.869	5.31	5.676
	8.7585	11.658	--	6.3785	11.108	6.531	7.141	5.737
	9.827	9.644	--	7.813	10.254	6.4085	5.3405	11.0775
	--	8.362	--	8.7585	9.033	--	6.8055	10.132
	--	15.5945	--	6.775	6.409	--	4.852	9.5825

## Sheet: fig. 3a
Hippocampus
DISC1	1.02749	0.9713	0.98932	0.98636	0.96356
--	0.97251	1.0287	1.01068	1.01364	1.03644
--	0.16578	0.33512	0.36468	0.20541	0.28549
--	0.15005	0.33768	0.40535	0.22413	0.21586
--	--	--	--	--	--
SV2	1.04346	0.98815	1.01476	0.88173	0.8125	0.95375	0.93689	0.9805
--	0.95654	1.01185	0.98524	1.11827	1.1875	1.04625	1.06311	1.0195
--	0.47239	0.41928	0.26467	0.43103	0.38627	0.39054	0.41108	0.32318
--	0.48271	0.28264	0.2725	0.40341	0.31999	0.48641	0.30573	0.21556
--	--	--	--	--	--	--
PDE4a	0.99148	1.09794	1.00285	1.081	0.98243	1.11641
--	1.00852	0.90206	0.99715	0.919	1.01757	0.88359
--	1.58181	1.75112	1.54806	2.95124	2.08281	3.99007
--	1.75783	1.86565	1.6927	2.96453	2.45223	4.68377
--	--	--	--	--	--
pde4b	0.99714	1.00859	0.99108	1.08867	0.98812
--	1.00286	0.99141	1.00892	0.91133	1.01188
--	2.65476	3.47253	2.16186	2.19932	2.82899
--	2.66737	3.04309	2.05359	2.16718	2.87287
--
cortex
DISC1	0.89426	0.96619	0.97443	0.93245	0.88939	0.94647
--	1.10574	1.03381	1.02557	1.06755	1.11061	1.05353
--	0.31549	0.50162	0.42889	0.44971	0.19091	0.40071
--	0.34516	0.46007	0.35217	0.4035	0.12508	0.32965
--	--	--	--	--	--	--
SV2	0.99095	1.07797	--	--	--	--
--	1.00905	0.92203	--	--	--	--
--	0.58464	0.3711	--	--	--	--
--	0.22211	0.2567	--	--	--	--
--	--	--	--	--	--	--
PDE4a	1.03917	0.95798	1.02447	0.95983	--	--
--	0.96083	1.04202	0.97553	1.04017	--	--
--	2.18997	2.03583	3.44978	3.24859	--	--
--	2.54078	2.18258	3.45586	3.28489	--	--
--	--	--	--	--	--	--
pde4b	0.93132	0.92129	0.97151	0.90896	0.92259	0.90194
--	1.06868	1.07871	1.02849	1.09104	1.07741	1.09806
--	1.93932	1.57122	2.69083	1.78508	2.65618	2.11856
--	1.80408	2.09193	2.63651	1.9629	2.39599	2.8863

## Sheet: Fig. 3b
F3b PPF
25		50		75		100
WT (n=14)	KI (n=20)	WT (n=14)	KI (n=20)	WT (n=14)	KI (n=20)	WT (n=14)	KI (n=20)
1.59258	1.93626	1.43701	1.6785	1.49533	1.63947	1.13665	1.4677
2.4535	2.41196	2.08371	1.9857	1.91414	1.93917	1.8471	1.67397
3.64933	3.78504	3.23479	3.67144	2.48306	3.00642	2.40494	2.7218
2.96129	3.56889	2.37695	3.02331	2.07389	2.58943	1.85728	2.46762
1.40914	3.37985	1.28584	2.93773	1.24252	2.29573	1.29424	2.15949
1.73498	2.12277	1.60047	1.92817	1.44231	1.72268	1.3352	1.47698
1.69632	2.97951	1.59132	2.33545	1.44863	2.15218	1.44876	2.13165
1.43982	2.6515	1.26915	2.16436	1.28791	2.00329	1.27955	1.83976
2.55621	5.78235	2.3496	5.0579	2.04616	4.78965	1.98666	4.0417
2.27127	2.60832	1.95438	2.1558	1.82483	1.92377	1.74037	1.96189
2.1829	2.72441	1.99226	2.35613	1.76008	2.23161	1.69045	2.15412
2.21687	2.97848	1.90516	2.75626	1.82617	2.30796	1.63685	2.27253
2.03105	3.20974	1.80294	2.66289	1.69088	2.64793	1.55434	2.29114
2.49511	4.44507	2.11987	3.97296	1.91418	3.27111	1.94617	3.43481
	3.61538		3.01618		2.68908		2.3216
	2.48269		2.18774		1.99142		1.73934
	2.91117		2.51589		1.94195		2.11994
	2.14701		1.933		1.78319		1.62963
	1.70214		1.61198		1.48006		1.40752
	2.45915		2.14359		1.90095		1.88796

[truncated: 29 more sheets: Fig. 3c, Fig. 3d, Fig. 3e, Fig. 3f, Fig. 3g, Fig. 3h, Fig. 4a, Fig. 4b, Fig. 4c,d,e, Fig. 4f, S Fig. 1b, S Fig. 1d, S Fig. 2, S Fig. 3b, S Fig.3c, S Fig.3d, S fig. 3e, S Fig. 3f, S Fig. 3 g, S Fig. 3h …]
